# Supplementary material for: (E)-N′-[(2-Hy­droxy­naphthalen-1-yl)methyl­idene]-4-methyl­benzohydrazide
Source: Acta Crystallogr Sect E Struct Rep Online. 2011 Mar 26;67(Pt 4):o964. doi: 10.1107/S160053681101035X (PMC3099921; doi:10.1107/S160053681101035X)
Supplement: Supplementary file 2 [file e-67-0o964-Isup2.hkl]

# 
# h,k,l, Fc-squared, Fo-squared, sigma(Fo-squared) and status flag 
# 
data_I
_shelx_title ' B in P2(1)/c' 
_shelx_refln_list_code          4 
_shelx_F_calc_maximum      241.00 
_exptl_crystal_F_000       640.00 
_reflns_d_resolution_high  0.7828 
 
loop_ 
 _symmetry_equiv_pos_as_xyz 
 'x, y, z' 
 '-x, y+1/2, -z+1/2' 
 '-x, -y, -z' 
 'x, -y-1/2, z-1/2' 
 
_cell_length_a    11.0140 
_cell_length_b    15.4870 
_cell_length_c     9.1500 
_cell_angle_alpha  90.000 
_cell_angle_beta   93.503 
_cell_angle_gamma  90.000 
 
_shelx_F_squared_multiplier     1.000 
 
loop_ 
 _refln_index_h 
 _refln_index_k 
 _refln_index_l 
 _refln_F_squared_calc 
 _refln_F_squared_meas 
 _refln_F_squared_sigma 
 _refln_observed_status 
   1   0   0     3305.52     3111.12     26.64 o 
   2   0   0     7766.17     7098.47     61.93 o 
   3   0   0       10.03       11.09      6.03 o 
   4   0   0     1084.99      920.99     15.52 o 
   5   0   0      217.19      260.65     14.54 o 
   6   0   0      734.84      713.83     17.01 o 
   7   0   0       28.83       43.02      7.72 o 
   8   0   0        6.96       17.68      6.29 o 
   9   0   0        1.33        4.69      6.00 o 
  10   0   0        5.53       21.13     12.56 o 
  11   0   0        0.57        1.32      9.02 o 
  12   0   0       17.56       24.71     14.28 o 
  13   0   0        1.92       -0.30     15.80 o 
  14   0   0        1.03       21.32     21.93 o 
   1   1   0     2884.94     2678.95     16.61 o 
   2   1   0     1875.40     1789.73     11.61 o 
   3   1   0     2766.87     2759.88     17.49 o 
   4   1   0      214.47      207.25      5.61 o 
   5   1   0      797.05      651.84     10.35 o 
   6   1   0      127.89      143.16      7.50 o 
   7   1   0       16.90       18.29      3.99 o 
   8   1   0       26.82       34.00      5.19 o 
   9   1   0       43.77       46.42      6.35 o 
  10   1   0       63.89       74.23      9.63 o 
  11   1   0       10.33       24.08      8.51 o 
  12   1   0        5.67       17.59      9.95 o 
  13   1   0        5.89       11.59     11.42 o 
  14   1   0        9.35        4.82     12.82 o 
   0   2   0     3726.10     3354.08     25.88 o 
   1   2   0      324.27      293.28      4.77 o 
   2   2   0     7832.02     7184.89     35.08 o 
   3   2   0     1334.37     1198.49     11.06 o 
   4   2   0     1704.51     1595.83     15.66 o 
   5   2   0       65.85       92.12      7.47 o 
   6   2   0      550.12      494.94     10.12 o 
   7   2   0       97.61      119.44      8.35 o 
   8   2   0      192.49      204.30      9.14 o 
   9   2   0        0.70        1.32      4.19 o 
  10   2   0        6.81        7.34      5.93 o 
  11   2   0       38.65       45.79      9.68 o 
  12   2   0       34.15       38.80     10.63 o 
  13   2   0       31.27       30.97     15.67 o 
   1   3   0        1.09        0.29      1.27 o 
   2   3   0      631.02      548.47     19.78 o 
   3   3   0     1937.43     1681.35     16.81 o 
   4   3   0       61.89       74.09      4.44 o 
   5   3   0      539.52      490.99      9.18 o 
   6   3   0       26.95       31.85      4.09 o 
   7   3   0      192.34      208.91      8.30 o 
   8   3   0       43.43       52.00      5.81 o 
   9   3   0      441.53      404.71     15.60 o 
  10   3   0        0.78        2.99      5.43 o 
  11   3   0        3.29        5.10      7.28 o 
  12   3   0       27.50       28.66     10.50 o 
  13   3   0       33.21       47.36     12.35 o 
   0   4   0     1155.78     1066.03     12.49 o 
   1   4   0        7.89       12.30      2.30 o 
   2   4   0      759.21      655.73     10.01 o 
   3   4   0      184.54      175.87      5.91 o 
   4   4   0      102.62      115.56      8.99 o 
   5   4   0        1.00        1.44      2.55 o 
   6   4   0       36.49       64.89      5.29 o 
   7   4   0      360.78      316.04      9.01 o 
   8   4   0       42.09       40.81      6.01 o 
   9   4   0        0.18       -0.99      5.50 o 
  10   4   0        5.17        3.34      5.71 o 
  11   4   0        4.13       17.04     10.54 o 
  12   4   0       20.22       24.52     10.47 o 
  13   4   0        3.59        7.85     13.74 o 
   1   5   0      942.61      829.44      9.43 o 
   2   5   0       31.98       37.02      3.78 o 
   3   5   0       53.28       65.74      4.94 o 
   4   5   0      297.88      255.90      8.04 o 
   5   5   0      384.84      378.81     11.93 o 
   6   5   0      665.26      658.78     22.10 o 
   7   5   0       66.55       71.31      7.32 o 
   8   5   0       30.81       29.25      5.39 o 
   9   5   0        0.18       15.34      5.72 o 
  10   5   0        9.56       11.87      6.27 o 
  11   5   0       12.66       19.76      9.13 o 
  12   5   0        1.36       18.82     12.78 o 
  13   5   0        3.09       15.44     13.86 o 
   0   6   0       18.89       21.06      3.45 o 
   1   6   0        4.52        1.57      1.87 o 
   2   6   0      277.70      263.03      7.55 o 
   3   6   0      372.00      336.35      8.91 o 
   4   6   0        0.42        0.49      2.24 o 
   5   6   0      140.46      137.42      7.89 o 
   6   6   0       63.39       65.21      6.70 o 
   7   6   0      163.43      174.53     10.04 o 
   8   6   0       28.29       40.95      8.47 o 
   9   6   0       30.91       31.02      7.08 o 
  10   6   0       18.78       15.93      6.97 o 
  11   6   0        3.25        4.74      7.74 o 
  12   6   0        0.92        7.78     12.42 o 
  13   6   0        3.31       21.03     14.97 o 
   1   7   0      129.48      120.62      5.48 o 
   2   7   0      623.32      649.77     12.09 o 
   3   7   0       44.71       52.46      7.25 o 
   4   7   0       27.56       30.33      4.47 o 
   5   7   0      187.33      180.61      8.76 o 
   6   7   0      511.05      511.47     13.77 o 
   7   7   0        1.60        7.13      3.82 o 
   8   7   0        2.57        9.34      5.36 o 
   9   7   0        5.67        9.85      5.75 o 
  10   7   0       11.36        4.60      6.71 o 
  11   7   0        5.97       17.95      8.90 o 
  12   7   0        4.42        7.38     14.75 o 
   0   8   0       27.70       32.54      4.52 o 
   1   8   0      139.48      132.98      5.77 o 
   2   8   0      833.71      809.82     14.35 o 
   3   8   0      240.47      262.56      8.84 o 
   4   8   0      136.91      160.78      8.61 o 
   5   8   0       14.82       18.53      4.19 o 
   6   8   0        0.23        1.81      3.50 o 
   7   8   0       74.08       89.16      8.68 o 
   8   8   0        5.43        5.76      5.52 o 
   9   8   0       12.86        6.82      6.27 o 
  10   8   0        4.92        6.47      7.03 o 
  11   8   0       23.77       19.24     15.79 o 
  12   8   0        5.10        1.97     24.11 o 
   1   9   0        1.66        6.28      3.06 o 
   2   9   0       68.76       74.88      6.46 o 
   3   9   0        4.29        6.65      3.27 o 
   4   9   0       35.76       39.65      5.52 o 
   5   9   0       10.56        8.84      3.98 o 
   6   9   0       35.54       51.68      8.47 o 
   7   9   0        2.99        2.59      5.44 o 
   8   9   0        2.72        1.08      5.54 o 
   9   9   0        9.53        3.61      6.75 o 
  10   9   0        0.02        1.58      6.39 o 
  11   9   0       19.47       11.76      9.25 o 
  12   9   0       86.37       97.23     29.78 o 
   0  10   0       94.38       85.37      7.64 o 
   1  10   0       15.68       15.64      3.18 o 
   2  10   0       36.85       39.00      5.33 o 
   3  10   0        0.52        1.83      3.07 o 
   4  10   0       19.24       22.34      4.73 o 
   5  10   0       12.86       12.33      4.43 o 
   6  10   0       46.25       58.17      7.23 o 
   7  10   0        7.40        7.48      6.67 o 
   8  10   0       22.32       27.44      8.45 o 
   9  10   0        1.88       12.54      7.58 o 
  10  10   0        9.78        7.80      7.74 o 
  11  10   0        0.01        4.04      8.11 o 
   1  11   0      184.19      192.39      8.26 o 
   2  11   0       23.02       26.09      4.97 o 
   3  11   0       53.07       50.96      6.59 o 
   4  11   0       99.60       88.01      8.27 o 
   5  11   0      120.47      123.15      9.56 o 
   6  11   0        2.96        7.76      5.38 o 
   7  11   0       27.78       42.57     12.18 o 
   8  11   0        2.93       13.71     10.82 o 
   9  11   0        4.75       14.96      9.00 o 
  10  11   0       18.55       16.42      8.65 o 
  11  11   0       15.28       -2.74      9.28 o 
   0  12   0      270.35      238.10     12.20 o 
   1  12   0       22.98       31.10      5.18 o 
   2  12   0      819.52      683.85     14.84 o 
   3  12   0      159.62      177.37     10.96 o 
   4  12   0      888.91      792.72     21.13 o 
   5  12   0       40.16       34.55      9.38 o 
   6  12   0       24.98       34.73     14.65 o 
   7  12   0        6.08       17.93     18.06 o 
   8  12   0       17.15       21.02      8.59 o 
   9  12   0        0.02        0.90      8.75 o 
  10  12   0        4.60        9.92      8.14 o 
  11  12   0        3.92        5.27     15.60 o 
   1  13   0      934.41      798.66     16.68 o 
   2  13   0      423.33      370.64     11.77 o 
   3  13   0      195.24      210.06     13.82 o 
   4  13   0        0.10        4.85      4.75 o 
   5  13   0       28.42       28.45      7.82 o 
   6  13   0        4.32       11.83      6.71 o 
   7  13   0        0.72        7.99      9.99 o 
   8  13   0        0.05        6.28      6.84 o 
   9  13   0        0.17        9.69      8.07 o 
  10  13   0        1.21        1.27      7.69 o 
   0  14   0      976.83      940.31     34.14 o 
   1  14   0        2.78        4.58      4.54 o 
   2  14   0       49.33       58.92      7.08 o 
   3  14   0      147.20      193.97     15.66 o 
   4  14   0       50.42       71.14     11.00 o 
   5  14   0        2.95        9.53      7.92 o 
   6  14   0        0.23       -0.03      6.59 o 
   7  14   0        1.02        8.15     23.41 o 
   8  14   0       24.43       25.07     23.77 o 
   9  14   0        3.62        8.70      8.13 o 
   1  15   0      296.65      260.45     18.09 o 
   2  15   0        0.95        5.22      6.57 o 
   3  15   0       73.18       77.56     12.57 o 
   4  15   0        0.04        5.70      5.96 o 
   5  15   0       95.87      120.52     16.77 o 
   6  15   0        0.30       21.79     17.55 o 
   7  15   0       46.14       46.14     16.41 o 
   8  15   0        1.78       11.88     19.58 o 
   0  16   0        3.46       -5.11     13.52 o 
   1  16   0        2.64        3.32      6.78 o 
   2  16   0        1.52       -2.05      6.50 o 
   3  16   0        1.54       -0.94      6.60 o 
   4  16   0       10.83       20.54      8.91 o 
   5  16   0        0.32        3.00      7.08 o 
   6  16   0       20.16       20.01      9.72 o 
   7  16   0        0.22        3.67     14.13 o 
   8  16   0        1.09       -6.53     11.29 o 
   1  17   0       12.66       21.72     12.35 o 
   2  17   0       15.43       26.56      9.37 o 
   3  17   0        2.84       -2.80      6.63 o 
   4  17   0        0.02        5.24      6.88 o 
   5  17   0        1.26        5.73      7.80 o 
   6  17   0        4.53       13.18      8.76 o 
   7  17   0        1.92       32.97     16.91 o 
   0  18   0        7.22        6.89     16.51 o 
   1  18   0        1.88       14.38     11.88 o 
   2  18   0        0.27       15.02     10.87 o 
   3  18   0        6.79        1.14      9.30 o 
   4  18   0        0.24       -5.78      6.93 o 
   5  18   0       10.15        0.35     14.53 o 
   1  19   0        0.02        5.50     11.47 o 
   2  19   0       37.34       31.85     13.38 o 
   3  19   0        0.71       24.31     19.19 o 
 -14   1   1        0.06        1.72     16.31 o 
 -13   1   1        0.00        1.48     10.54 o 
 -12   1   1        0.22       84.07     82.49 o 
 -11   1   1        2.25       -0.03      6.74 o 
 -10   1   1       44.87       38.69      8.47 o 
  -9   1   1       12.89       19.76      6.40 o 
  -8   1   1        8.78       17.28      4.59 o 
  -7   1   1      216.19      193.14      7.37 o 
  -6   1   1      353.65      302.60      7.96 o 
  -5   1   1       66.48       65.64      4.52 o 
  -4   1   1        5.73        2.41      1.76 o 
  -3   1   1    58079.13    49012.61    420.90 o 
  -2   1   1      207.14      200.79      4.54 o 
  -1   1   1      628.45      556.04      5.65 o 
   0   1   1      971.28      846.74      6.72 o 
   1   1   1    12929.30    11282.89     40.11 o 
   2   1   1      160.98      119.46      3.83 o 
   3   1   1      441.92      431.70     15.14 o 
   4   1   1        4.19        3.29      1.90 o 
   5   1   1     1040.27      962.87     12.68 o 
   6   1   1      106.96      100.18      6.29 o 
   7   1   1      174.47      194.38      8.14 o 
   8   1   1      124.53      142.88      9.56 o 
   9   1   1       39.31       42.26      6.31 o 
  10   1   1        1.89        9.56      5.53 o 
  11   1   1        3.79       11.02      7.50 o 
  12   1   1        0.00        3.96      7.75 o 
  13   1   1        4.34       19.84     12.03 o 
 -13   2   1        1.43        8.70     10.03 o 
 -12   2   1        7.51       16.17      8.69 o 
 -11   2   1        0.59        2.94      6.58 o 
 -10   2   1        1.99        6.80      5.57 o 
  -9   2   1      143.59      190.33     21.62 o 
  -8   2   1      287.85      256.90     10.21 o 
  -7   2   1       39.88       57.49      5.29 o 
  -6   2   1      134.17      156.46      6.17 o 
  -5   2   1       23.49       34.34      3.98 o 
  -4   2   1     3725.35     3430.55     22.61 o 
  -3   2   1       53.52       67.49      3.50 o 
  -2   2   1      149.20      135.11      3.43 o 
  -1   2   1     2772.09     2546.60     14.54 o 
   0   2   1       52.39       48.83      4.35 o 
   1   2   1     3322.33     2961.94     22.75 o 
   2   2   1      995.80      855.54     10.05 o 
   3   2   1        0.74       -0.68      1.72 o 
   4   2   1      175.65      177.92      5.19 o 
   5   2   1      247.86      225.24      6.55 o 
   6   2   1     1434.17     1230.20     15.65 o 
   7   2   1      770.30      721.73     13.22 o 
   8   2   1       21.72       16.57      4.39 o 
   9   2   1        0.84        2.67      4.46 o 
  10   2   1        0.25        0.55      4.96 o 
  11   2   1       40.90       39.93      9.80 o 
  12   2   1        0.71       -1.56      7.87 o 
  13   2   1       54.28       50.13     21.12 o 
 -13   3   1        5.19        0.49     10.09 o 
 -12   3   1        3.54        9.12      7.44 o 
 -11   3   1       34.28       33.41     10.35 o 
 -10   3   1       90.80       87.62     12.90 o 
  -9   3   1      262.21      254.77     11.91 o 
  -8   3   1       25.00       37.14      8.70 o 
  -7   3   1      571.25      526.41     17.66 o 
  -6   3   1      107.44      124.18      8.04 o 
  -5   3   1      727.60      644.78     10.41 o 
  -4   3   1       26.40       25.08      2.88 o 
  -3   3   1     1329.42     1169.27     11.69 o 
  -2   3   1      515.39      452.68     15.30 o 
  -1   3   1     2131.86     1990.66     13.54 o 
   0   3   1     1447.88     1249.11      9.87 o 
   1   3   1      714.09      602.49      7.73 o 
   2   3   1       72.07       72.04      3.85 o 
   3   3   1      508.14      466.65      8.90 o 
   4   3   1       12.84        9.45      2.68 o 
   5   3   1       21.13       21.42      3.86 o 
   6   3   1      172.78      156.07      6.97 o 
   7   3   1       10.66       12.26      3.84 o 
   8   3   1      187.38      211.74     11.41 o 
   9   3   1       75.52       80.75      8.64 o 
  10   3   1       71.96       67.80      9.82 o 
  11   3   1       62.49       69.95     11.02 o 
  12   3   1       14.22       29.25     12.39 o 
  13   3   1       22.72       11.34     17.12 o 
 -13   4   1        3.36        8.09     10.95 o 
 -12   4   1       33.00       23.16      9.58 o 
 -11   4   1        5.73        4.36      6.80 o 
 -10   4   1       58.36       55.04     10.48 o 
  -9   4   1        5.45        9.33      5.33 o 
  -8   4   1        5.29        0.46      3.65 o 
  -7   4   1      170.05      173.15      8.17 o 
  -6   4   1      998.84      864.51     13.29 o 
  -5   4   1      481.69      432.40      8.83 o 
  -4   4   1      254.93      227.96      6.03 o 
  -3   4   1       56.68       63.74      3.80 o 
  -2   4   1      382.19      341.24      7.59 o 
  -1   4   1      351.59      310.61      5.77 o 
   0   4   1      268.94      228.82      4.75 o 
   1   4   1       71.80       60.64      3.63 o 
   2   4   1      119.10      106.94      4.73 o 
   3   4   1      360.25      344.57      8.11 o 
   4   4   1       54.19       53.37      4.78 o 
   5   4   1      519.84      500.65     11.61 o 
   6   4   1      218.23      218.15      8.77 o 
   7   4   1      197.38      203.31     10.38 o 
   8   4   1        9.83       12.67      4.52 o 
   9   4   1       58.97       53.04      8.61 o 
  10   4   1       15.14       17.38      6.66 o 
  11   4   1        2.96       13.13      8.23 o 
  12   4   1       12.67       20.54     12.41 o 
  13   4   1        9.39       25.51     14.26 o 
 -13   5   1        3.09        2.16     11.49 o 
 -12   5   1        3.63        8.33      9.04 o 
 -11   5   1       14.84       16.71      8.16 o 
 -10   5   1       43.09       59.56     11.43 o 
  -9   5   1       59.04       56.17      8.96 o 
  -8   5   1        5.87       12.41      5.11 o 
  -7   5   1        7.33        2.88      3.85 o 
  -6   5   1       91.27      115.66      6.31 o 
  -5   5   1      564.11      457.22      9.24 o 
  -4   5   1       39.32       36.17      3.75 o 
  -3   5   1        0.09       -0.06      1.78 o 
  -2   5   1        4.52        6.00      2.60 o 
  -1   5   1     1550.59     1367.12     12.98 o 
   0   5   1       73.41       83.83      5.50 o 
   1   5   1      246.91      216.94      6.35 o 
   2   5   1      228.13      180.21      5.85 o 
   3   5   1      162.72      121.97      5.90 o 
   4   5   1     2143.36     2038.72     22.52 o 
   5   5   1      535.64      485.99     11.80 o 
   6   5   1       76.15       78.85      7.22 o 
   7   5   1       59.86       58.37      6.75 o 
   8   5   1        7.48       10.10      4.44 o 
   9   5   1        3.68        5.91      4.79 o 
  10   5   1        4.39       10.36      7.24 o 
  11   5   1       43.54       30.10      9.46 o 
  12   5   1        1.32       28.51     13.78 o 
  13   5   1        1.90       13.81     14.41 o 
 -13   6   1        2.77       25.56     16.19 o 
 -12   6   1        5.10       14.96      9.90 o 
 -11   6   1        0.26        6.07      8.27 o 
 -10   6   1        3.56       -0.97      5.68 o 
  -9   6   1      104.62      126.35     18.66 o 
  -8   6   1      211.05      220.85     13.69 o 
  -7   6   1       16.64       18.63      6.44 o 
  -6   6   1       55.20       56.55      5.11 o 
  -5   6   1       91.87      127.36      8.73 o 
  -4   6   1      149.38      162.01      7.65 o 
  -3   6   1        7.84        7.54      2.60 o 
  -2   6   1       52.74       69.60      4.57 o 
  -1   6   1        0.02        0.76      1.74 o 
   0   6   1       90.08      110.42      5.72 o 
   1   6   1       27.01       24.88      2.73 o 
   2   6   1     1024.56      939.94     13.66 o 
   3   6   1     3548.57     3646.63     30.11 o 
   4   6   1      153.09      172.81     12.99 o 
   5   6   1       38.04       39.20      5.05 o 
   6   6   1       51.94       63.22      6.61 o 
   7   6   1       16.41       28.05      5.53 o 
   8   6   1        0.79        5.51      4.49 o 
   9   6   1        7.30       11.19      7.02 o 
  10   6   1       26.60       20.57      8.27 o 
  11   6   1       14.92       25.03     10.50 o 
  12   6   1        0.01       -1.76     17.42 o 
  13   6   1        2.27       21.46     14.55 o 
 -12   7   1        0.04       21.35     15.88 o 
 -11   7   1        0.00        2.84      8.23 o 
 -10   7   1        0.00       -5.02      6.15 o 
  -9   7   1        5.42        6.34      5.91 o 
  -8   7   1        0.71        2.79      5.72 o 
  -7   7   1        3.75        4.16      4.35 o 
  -6   7   1      159.16      158.38     14.75 o 
  -5   7   1       52.60       71.12      6.61 o 
  -4   7   1       30.39       33.00      4.02 o 
  -3   7   1       24.67       31.35      5.21 o 
  -2   7   1       74.07       88.23      6.74 o 
  -1   7   1      158.37      156.46      5.56 o 
   0   7   1     1043.24      983.48     12.21 o 
   1   7   1       49.23       59.88      4.13 o 
   2   7   1      585.30      523.80     10.97 o 
   3   7   1      406.54      360.44      9.71 o 
   4   7   1        0.26       -0.20      2.34 o 
   5   7   1       51.78       70.55      6.61 o 
   6   7   1       23.28       26.58      5.12 o 
   7   7   1        9.14        4.99      4.54 o 
   8   7   1        3.30        0.02      4.67 o 
   9   7   1        0.07       -1.63      9.52 o 
  10   7   1        0.24        1.28      6.23 o 
  11   7   1       11.86       13.49      9.50 o 
  12   7   1        5.63       11.75      8.95 o 
 -12   8   1        4.70       21.28     16.53 o 
 -11   8   1        0.24       12.06     14.33 o 
 -10   8   1        1.92        9.74      6.94 o 
  -9   8   1       15.67       17.61      7.86 o 
  -8   8   1       21.80       21.41     10.31 o 
  -7   8   1        3.33       10.37      5.40 o 
  -6   8   1        1.29        2.62      3.75 o 
  -5   8   1      579.37      567.50     13.92 o 
  -4   8   1      105.69      130.36      8.16 o 
  -3   8   1       44.77       60.18      5.10 o 
  -2   8   1      151.06      162.76      6.62 o 
  -1   8   1       38.55       50.42      5.70 o 
   0   8   1       14.23        9.75      2.37 o 
   1   8   1        9.82        8.90      2.36 o 
   2   8   1       82.55       97.34      6.52 o 
   3   8   1     1389.70     1361.92     19.39 o 
   4   8   1       17.87       15.46      3.82 o 
   5   8   1       12.10       12.95      3.75 o 
   6   8   1       28.59       36.30      5.75 o 
   7   8   1        7.85        9.29      4.92 o 
   8   8   1        2.71       -0.50      5.13 o 
   9   8   1       16.30       11.24      7.45 o 
  10   8   1       29.89       20.97     15.25 o 
  11   8   1        8.38        6.81      8.36 o 
  12   8   1        0.11       14.72     10.43 o 
 -12   9   1        8.17       -4.25     14.18 o 
 -11   9   1        5.94       13.74     13.87 o 
 -10   9   1        5.95        9.16     11.00 o 
  -9   9   1       33.11       57.98     12.74 o 
  -8   9   1        7.90       14.15      6.26 o 
  -7   9   1       20.86       20.61      6.18 o 
  -6   9   1       36.36       42.26      7.34 o 
  -5   9   1      328.38      313.79     11.08 o 
  -4   9   1      186.02      187.90      9.58 o 
  -3   9   1        1.62        3.02      2.83 o 
  -2   9   1        9.12       10.71      3.93 o 
  -1   9   1      136.79      164.26     10.94 o 
   0   9   1       49.79       50.10      4.39 o 
   1   9   1      301.17      286.58      6.77 o 
   2   9   1        1.74        2.04      2.62 o 
   3   9   1       24.75       27.11      4.60 o 
   4   9   1      343.42      313.31     10.39 o 
   5   9   1      119.50      133.89     16.27 o 
   6   9   1       49.62       58.56      8.31 o 
   7   9   1        0.64        0.26      4.43 o 
   8   9   1       68.79       67.82     19.19 o 
   9   9   1       76.05       64.40     22.92 o 
  10   9   1        1.51        3.37      6.29 o 
  11   9   1       17.25       19.34      9.73 o 
  12   9   1       14.50        9.98     14.38 o 
 -11  10   1       40.07       22.92      9.84 o 
 -10  10   1       34.18       37.94     11.01 o 
  -9  10   1        3.46       -2.20      4.78 o 
  -8  10   1       60.59       61.95     12.95 o 
  -7  10   1      157.94      151.68     21.20 o 
  -6  10   1       21.60       22.95      9.13 o 
  -5  10   1        1.04       -0.13      3.43 o 
  -4  10   1       36.49       42.45      6.15 o 
  -3  10   1      109.66      116.77      8.44 o 
  -2  10   1      139.27      152.62      7.89 o 
  -1  10   1       24.76       24.88      4.16 o 
   0  10   1        0.06        1.51      2.28 o 
   1  10   1       17.44       22.10      3.21 o 
   2  10   1       25.65       26.54      4.10 o 
   3  10   1      167.20      187.84      9.51 o 
   4  10   1        3.64        0.02      3.57 o 
   5  10   1      312.51      279.66     12.67 o 
   6  10   1        0.80       -3.29      4.33 o 
   7  10   1       17.88       20.70      7.13 o 
   8  10   1       64.50       65.78     23.73 o 
   9  10   1      363.05      296.83    109.56 o 
  10  10   1        3.45        3.53      8.00 o 
  11  10   1       54.92       31.57     13.41 o 
 -11  11   1       10.90       10.86      9.73 o 
 -10  11   1        7.42        7.35      7.24 o 
  -9  11   1       15.36       15.03     12.33 o 
  -8  11   1        2.02       15.97     11.86 o 
  -7  11   1      371.90      348.47     18.47 o 
  -6  11   1       18.60       22.41      6.10 o 
  -5  11   1      341.98      310.37     13.19 o 
  -4  11   1       41.62       47.70      6.57 o 
  -3  11   1      176.69      170.22     10.28 o 
  -2  11   1        0.25        2.33      3.31 o 
  -1  11   1       27.28       35.54      5.50 o 
   0  11   1       48.28       58.20      5.20 o 
   1  11   1      644.87      578.26     12.23 o 
   2  11   1       51.65       55.15      5.62 o 
   3  11   1       21.25       29.88      6.41 o 
   4  11   1       52.73       57.51      7.98 o 
   5  11   1       30.50       38.27      7.40 o 
   6  11   1       48.90       45.56     12.48 o 
   7  11   1        1.49        4.84      6.25 o 
   8  11   1       73.85      137.50     47.07 o 
   9  11   1        9.20       10.78      8.76 o 
  10  11   1        8.73        6.16      9.00 o 
  11  11   1        0.67        3.54     11.10 o 
 -11  12   1        0.89       -2.79     14.79 o 
 -10  12   1        0.02       13.88     15.84 o 
  -9  12   1        7.53       15.09      8.30 o 
  -8  12   1        2.42        4.87      8.48 o 
  -7  12   1       10.80       14.89      8.37 o 
  -6  12   1      175.85      199.29     16.71 o 
  -5  12   1      218.83      236.14     20.64 o 
  -4  12   1     1074.38      914.49     19.60 o 
  -3  12   1       16.69       18.68      5.14 o 
  -2  12   1      561.99      477.59     13.60 o 
  -1  12   1      235.68      231.38      9.29 o 
   0  12   1      126.64      136.44      8.66 o 
   1  12   1       11.33       13.31      4.15 o 
   2  12   1      449.90      373.75     19.13 o 
   3  12   1       49.71       53.34      8.35 o 
   4  12   1      105.38      110.59     13.71 o 
   5  12   1       25.84       41.81      7.67 o 
   6  12   1        8.96       13.79      6.03 o 
   7  12   1       66.19       67.34     20.10 o 
   8  12   1        1.53       15.43     17.40 o 
   9  12   1        3.47       13.88     14.81 o 
  10  12   1        0.17        7.42     11.40 o 
  11  12   1        3.41        1.47     12.46 o 
 -10  13   1        0.02        2.51      9.34 o 
  -9  13   1        0.19        2.92      7.48 o 
  -8  13   1        4.96       14.40     11.61 o 
  -7  13   1        0.18        2.68      8.49 o 
  -6  13   1       50.44       36.34     11.81 o 
  -5  13   1       30.83       29.47     11.26 o 
  -4  13   1       61.83       58.11      7.42 o 
  -3  13   1      444.69      404.41     13.51 o 
  -2  13   1      219.45      232.59     13.00 o 
  -1  13   1       78.10       77.76      8.46 o 
   0  13   1      528.15      424.48     12.58 o 
   1  13   1      496.97      400.81     15.13 o 
   2  13   1      348.76      294.72     13.59 o 
   3  13   1        4.55        9.19      5.54 o 
   4  13   1       13.71       19.19      6.63 o 
   5  13   1       76.12       92.07     14.38 o 
   6  13   1       68.48       79.18     15.00 o 
   7  13   1        0.43        4.35     13.93 o 
   8  13   1        0.28       17.62     10.07 o 
   9  13   1        0.00       21.25     13.39 o 
  10  13   1        6.96        7.19     15.39 o 
  -9  14   1        0.86        8.43      9.31 o 
  -8  14   1       17.32       22.01     11.43 o 
  -7  14   1        2.63       22.87     15.13 o 
  -6  14   1        0.82       11.78      8.84 o 
  -5  14   1       13.61       18.95      7.71 o 
  -4  14   1        0.15        5.89      5.41 o 
  -3  14   1        0.24        1.45      4.30 o 
  -2  14   1        0.32        7.60      4.23 o 
  -1  14   1      189.17      203.47     13.02 o 
   0  14   1        1.55       -2.04      4.97 o 
   1  14   1        0.07        3.38      5.33 o 
   2  14   1      172.13      183.22     13.74 o 
   3  14   1       39.11       42.60     10.33 o 
   4  14   1       19.94       24.49      6.99 o 
   5  14   1        0.01       -1.47      5.47 o 
   6  14   1       14.10       12.67      8.16 o 
   7  14   1        0.12        3.64      6.97 o 
   8  14   1        1.03       15.06     13.05 o 
   9  14   1        0.04       -1.58      9.08 o 
  -9  15   1        2.39       -3.17      9.62 o 
  -8  15   1        0.62       11.07      9.95 o 
  -7  15   1       23.31       21.55     14.26 o 
  -6  15   1       15.84       14.91     13.54 o 
  -5  15   1       57.97       53.99     21.51 o 
  -4  15   1       29.01       37.78     16.91 o 
  -3  15   1      196.23      231.81     21.01 o 
  -2  15   1       27.05       23.37      6.43 o 
  -1  15   1        9.00        9.27      6.13 o 
   0  15   1        2.12       -0.82      6.14 o 
   1  15   1        3.11       11.51      7.12 o 
   2  15   1       21.12       36.53      8.24 o 
   3  15   1       18.16       22.48      7.48 o 
   4  15   1       35.22       40.41      8.62 o 
   5  15   1       59.33       48.62      8.75 o 
   6  15   1        0.28       10.24     14.43 o 
   7  15   1        1.32       16.55     15.36 o 
   8  15   1        0.02        1.67      8.43 o 
  -8  16   1       54.53       38.23     18.18 o 
  -7  16   1       32.82       32.08     20.39 o 
  -6  16   1        7.80       15.87     21.39 o 
  -5  16   1        6.59       15.65     12.01 o 
  -4  16   1       39.07       50.90     24.06 o 
  -3  16   1       19.34        8.56      7.47 o 
  -2  16   1       17.37       18.16     10.58 o 
  -1  16   1       40.54       43.07      9.38 o 
   0  16   1        0.07       -1.52      6.27 o 
   1  16   1        9.84        8.63      8.10 o 
   2  16   1        0.31       11.75      7.82 o 
   3  16   1        0.50        9.36      6.79 o 
   4  16   1        5.53       11.98      6.96 o 
   5  16   1        7.83        5.96      6.71 o 
   6  16   1       19.22       15.22      9.06 o 
   7  16   1        1.82       10.32      9.17 o 
  -7  17   1       12.98       28.05     26.05 o 
  -6  17   1        0.16       13.68     24.08 o 
  -5  17   1       15.01       11.24      9.89 o 
  -4  17   1        4.20        7.65     13.01 o 
  -3  17   1       17.04       14.77      9.21 o 
  -2  17   1        2.82        2.41      8.86 o 
  -1  17   1        1.14        5.05      9.61 o 
   0  17   1        5.68       15.04      8.42 o 
   1  17   1        0.58        7.38      7.98 o 
   2  17   1       10.74       18.79      9.08 o 
   3  17   1        0.02        1.08      7.38 o 
   4  17   1        2.26       12.37      7.34 o 
   5  17   1       25.55       34.00     10.40 o 
   6  17   1       14.79       13.31     15.96 o 
  -4  18   1        8.05       -5.92     12.00 o 
  -3  18   1        0.27       21.02     17.17 o 
  -2  18   1        8.40        4.11      9.49 o 
  -1  18   1       32.91       49.55     15.01 o 
   0  18   1        0.14       11.57     12.25 o 
   1  18   1        3.61       10.66      8.76 o 
   2  18   1        0.66       21.48      9.74 o 
   3  18   1        0.11       -1.22      8.53 o 
   4  18   1        2.33        5.20      7.52 o 
   5  18   1        5.14       25.19     13.47 o 
  -2  19   1        0.74        0.81      9.22 o 
  -1  19   1        4.51       14.03     11.79 o 
   0  19   1        0.15        7.91     11.87 o 
   1  19   1        0.01       -4.39     11.08 o 
   2  19   1        0.12       -2.45     10.96 o 
   3  19   1        1.90        6.71     10.72 o 
 -13   0   2        4.05        1.11     18.64 o 
 -12   0   2       26.80       34.26     12.21 o 
 -11   0   2        5.89       10.76      9.49 o 
 -10   0   2       53.69       68.43     15.03 o 
  -9   0   2       57.23       58.73     17.04 o 
  -8   0   2        3.55       -0.45      5.73 o 
  -7   0   2       55.42       55.46      7.57 o 
  -6   0   2     5679.36     5333.13     48.52 o 
  -5   0   2      214.50      224.95      8.64 o 
  -4   0   2      511.76      535.04     11.53 o 
  -3   0   2     5376.33     4603.77     46.64 o 
  -2   0   2    56913.05    49602.83    230.39 o 
  -1   0   2      196.83      159.34      5.64 o 
   0   0   2       63.10       53.08      4.30 o 
   1   0   2        3.53        6.12      2.26 o 
   2   0   2     8769.11     7891.07     49.60 o 
   3   0   2      948.78      852.59     14.53 o 
   4   0   2      468.86      430.54     11.51 o 
   5   0   2      480.09      474.04     12.95 o 
   6   0   2       67.59       87.40      8.54 o 
   7   0   2        2.03        5.33      5.32 o 
   8   0   2        9.74       19.00      6.06 o 
   9   0   2       29.62       30.88     10.76 o 
  10   0   2        0.81        9.83      8.07 o 
  11   0   2        6.63       14.67     12.56 o 
  12   0   2        1.97      -10.74     13.07 o 
 -13   1   2        0.58        1.29      9.65 o 
 -12   1   2        8.89        8.57      8.54 o 
 -11   1   2       33.43       41.74      8.88 o 
 -10   1   2        2.94        8.93      8.44 o 
  -9   1   2       11.96       16.70      5.88 o 
  -8   1   2        0.47        0.66      4.90 o 
  -7   1   2      119.29      135.68     16.41 o 
  -6   1   2        1.55        2.97      2.46 o 
  -5   1   2      964.79      958.88     12.10 o 
  -4   1   2     1391.33     1256.14     12.92 o 
  -3   1   2     4555.83     4063.73     26.58 o 
  -2   1   2    10730.38     9748.28     68.77 o 
  -1   1   2      326.06      278.93      5.72 o 
   0   1   2      931.20      905.45      9.23 o 
   1   1   2      344.18      306.21      4.78 o 
   2   1   2     1776.39     1751.49     15.22 o 
   3   1   2     1400.16     1246.21     13.69 o 
   4   1   2     2260.71     2154.54     18.17 o 
   5   1   2       19.42       16.22      3.29 o 
   6   1   2       13.86       20.14      3.82 o 
   7   1   2      104.66      128.48      7.63 o 
   8   1   2        0.22        5.07      3.67 o 
   9   1   2        9.84        9.64      4.76 o 
  10   1   2       23.25       26.51      6.34 o 
  11   1   2        0.33        1.63      5.74 o 
  12   1   2        2.90       18.64     13.47 o 
  13   1   2        7.54        1.11     16.86 o 
 -13   2   2       22.25       37.83     16.46 o 
 -12   2   2       11.31        9.25      8.66 o 
 -11   2   2        0.64        6.85      6.78 o 
 -10   2   2        3.75       -1.61      7.96 o 
  -9   2   2       10.29       14.09      5.85 o 
  -8   2   2       14.02       17.87      5.43 o 
  -7   2   2      105.71      118.42      7.83 o 
  -6   2   2     1166.12     1134.69     14.49 o 
  -5   2   2       46.19       44.61      3.44 o 
  -4   2   2        3.69        4.57      2.28 o 
  -3   2   2       20.65       23.37      3.43 o 
  -2   2   2     5006.04     4743.66     28.24 o 
  -1   2   2      130.00      104.26      3.47 o 
   0   2   2     2602.89     2289.84     17.47 o 
   1   2   2      851.49      763.69      9.98 o 
   2   2   2      118.97      112.58      4.08 o 
   3   2   2       89.07      109.36      5.93 o 
   4   2   2      770.97      760.15     10.42 o 
   5   2   2      511.10      435.51      8.84 o 
   6   2   2      500.73      487.10     10.16 o 
   7   2   2       23.43       22.75      4.24 o 
   8   2   2        0.92        3.28      4.14 o 
   9   2   2        9.44        6.71      4.69 o 
  10   2   2       44.11       42.12      7.18 o 
  11   2   2       20.39       20.31      8.19 o 
  12   2   2       24.06       43.80     17.93 o 
  13   2   2        4.24       15.85     18.03 o 
 -13   3   2        4.29       13.48     10.86 o 
 -12   3   2       16.73       16.03      9.37 o 
 -11   3   2       67.55       67.26     25.86 o 
 -10   3   2       37.05       31.99      8.82 o 
  -9   3   2        0.57       -3.49      5.43 o 
  -8   3   2       71.08       80.52      7.71 o 
  -7   3   2      415.94      401.03     11.25 o 
  -6   3   2      116.68      118.83     12.33 o 
  -5   3   2      270.87      251.24      8.87 o 
  -4   3   2        4.63        2.69      2.44 o 
  -3   3   2        0.28        1.12      1.51 o 
  -2   3   2      249.35      200.21      4.85 o 
  -1   3   2       19.16       21.14      3.10 o 
   0   3   2       52.64       51.30      4.14 o 
   1   3   2       49.02       64.10      6.19 o 
   2   3   2       62.24       73.33      5.74 o 
   3   3   2      197.42      193.35      8.03 o 
   4   3   2      139.47      141.37      7.57 o 
   5   3   2      175.40      168.26      8.45 o 
   6   3   2        0.01        4.15      3.16 o 
   7   3   2      175.62      195.36     10.08 o 
   8   3   2       64.12       83.52      8.35 o 
   9   3   2       23.19       24.64      5.78 o 
  10   3   2      186.05      167.75     20.55 o 
  11   3   2      169.08      164.01     30.51 o 
  12   3   2        0.12        1.82      7.70 o 
  13   3   2        0.87       -9.27     16.96 o 
 -13   4   2       11.68       19.62     12.11 o 
 -12   4   2       13.81       21.41     10.05 o 
 -11   4   2        8.66        9.06      8.03 o 
 -10   4   2       94.08       85.07     13.36 o 
  -9   4   2      134.82      153.62     14.07 o 
  -8   4   2       10.73       11.42      4.57 o 
  -7   4   2       32.09       41.75      7.49 o 
  -6   4   2       41.67       50.74      6.10 o 
  -5   4   2       11.37       10.21      2.42 o 
  -4   4   2        3.52        1.40      1.79 o 
  -3   4   2        3.54        2.51      1.59 o 
  -2   4   2       26.18       30.42      2.99 o 
  -1   4   2      103.27       97.87      4.44 o 
   0   4   2     3082.02     2801.02     18.32 o 
   1   4   2      177.62      180.37      8.10 o 
   2   4   2        2.81        0.78      1.85 o 
   3   4   2       83.17       86.79      4.84 o 
   4   4   2      589.74      531.26     11.08 o 
   5   4   2      233.06      207.48      7.88 o 
   6   4   2       62.11       78.89      8.60 o 
   7   4   2        1.10       -0.86      3.26 o 
   8   4   2      155.82      150.26     10.62 o 
   9   4   2       18.53       26.50      8.38 o 
  10   4   2      126.18      112.17     15.28 o 
  11   4   2       31.08       23.68      8.16 o 
  12   4   2      107.72      106.87     18.29 o 
  13   4   2        0.33        7.49     18.03 o 
 -13   5   2       13.16       22.56     12.54 o 
 -12   5   2        3.85       16.84      9.76 o 
 -11   5   2        2.57        5.23      7.97 o 
 -10   5   2       31.70       47.20     11.60 o 
  -9   5   2       67.28       88.85     14.82 o 
  -8   5   2       22.02       29.21      5.74 o 
  -7   5   2      305.45      291.63     10.22 o 
  -6   5   2        7.83       18.46      4.17 o 
  -5   5   2      303.28      264.67      8.21 o 
  -4   5   2      199.76      193.07      6.00 o 
  -3   5   2        5.76       11.10      2.58 o 
  -2   5   2      276.28      276.74      6.61 o 
  -1   5   2       24.18       32.40      3.15 o 
   0   5   2     1149.99     1124.68     11.58 o 
   1   5   2       80.47       84.61      5.85 o 
   2   5   2     1505.24     1422.75     19.16 o 
   3   5   2      527.64      508.28     10.39 o 
   4   5   2     1934.85     1895.39     23.40 o 
   5   5   2       63.20       69.11      6.05 o 
   6   5   2       18.01       22.86      4.46 o 
   7   5   2       67.74       79.01      8.30 o 
   8   5   2       38.07       64.89     11.66 o 
   9   5   2        2.08        1.58      5.19 o 
  10   5   2        0.83        1.61      5.57 o 
  11   5   2       48.62       32.97     14.20 o 
  12   5   2        5.69       15.21     12.45 o 
  13   5   2        0.70        5.28     15.26 o 
 -13   6   2        0.92       -9.37     17.07 o 
 -12   6   2       26.54       28.03     14.25 o 
 -11   6   2        0.68        2.34      8.48 o 
 -10   6   2        4.10       -0.36      7.87 o 
  -9   6   2        0.15       -1.90      5.52 o 
  -8   6   2       20.66       32.22      7.22 o 
  -7   6   2       27.16       28.39      5.33 o 
  -6   6   2        1.75        3.29      3.44 o 
  -5   6   2      181.75      185.24      7.94 o 
  -4   6   2       62.25       60.53      4.84 o 
  -3   6   2      983.61      906.47     12.69 o 
  -2   6   2      388.50      357.11      7.97 o 
  -1   6   2     2116.87     2074.96     18.21 o 
   0   6   2      801.88      792.46     10.30 o 
   1   6   2     1375.69     1364.88     14.88 o 
   2   6   2     2258.61     2245.48     25.50 o 
   3   6   2      345.85      344.47      8.74 o 
   4   6   2       91.20       85.57      6.17 o 
   5   6   2        3.37        3.62      2.73 o 
   6   6   2      119.90      139.41     10.83 o 
   7   6   2        0.12       -3.14      4.03 o 
   8   6   2       50.82       65.09      9.53 o 
   9   6   2        0.17        2.92      4.86 o 
  10   6   2        3.03       -1.61      5.78 o 
  11   6   2        0.29        8.87      8.81 o 
  12   6   2       25.83       22.56     10.28 o 
  13   6   2        1.46       36.61     24.71 o 
 -13   7   2        6.73       -9.17     19.09 o 
 -12   7   2        0.96       10.97     10.76 o 
 -11   7   2       42.15       53.65     13.40 o 
 -10   7   2        4.47        9.35      9.38 o 
  -9   7   2       37.69       34.08      8.81 o 
  -8   7   2      185.82      198.57     15.37 o 
  -7   7   2        0.33        4.15      4.61 o 
  -6   7   2       67.36       95.05      7.61 o 
  -5   7   2      128.96      126.46      8.95 o 
  -4   7   2      119.74      104.36      6.33 o 
  -3   7   2      380.16      350.63      8.60 o 
  -2   7   2       90.53      128.00      8.46 o 
  -1   7   2       88.20       96.85      5.33 o 
   0   7   2     6721.42     6913.26     36.99 o 
   1   7   2      181.16      160.67      7.22 o 
   2   7   2      255.37      214.02      5.73 o 
   3   7   2       33.91       39.71      4.25 o 
   4   7   2        3.18        3.40      2.90 o 
   5   7   2        6.40        8.97      4.55 o 
   6   7   2       73.88       82.33      9.06 o 
   7   7   2        8.00       12.23      5.30 o 
   8   7   2       40.22       36.49      7.96 o 
   9   7   2        3.25       10.33      6.29 o 
  10   7   2        1.39        1.83      8.99 o 
  11   7   2       27.06       17.44      7.88 o 
  12   7   2        5.76        4.83      9.60 o 
 -12   8   2        5.66        4.21      9.99 o 
 -11   8   2        2.32        4.50      9.70 o 
 -10   8   2        9.51       11.14      9.09 o 
  -9   8   2       33.09       30.93      8.36 o 
  -8   8   2       64.04       67.29      9.51 o 
  -7   8   2       10.98       13.38      5.35 o 
  -6   8   2        8.65        7.93      4.68 o 
  -5   8   2       16.27       32.44      5.48 o 
  -4   8   2       14.96       15.39      3.70 o 
  -3   8   2       89.68      108.62      8.10 o 
  -2   8   2      476.36      444.15      9.80 o 
  -1   8   2       28.54       23.92      3.51 o 
   0   8   2       21.31       27.24      3.65 o 
   1   8   2      927.92      894.03     13.91 o 
   2   8   2      137.00      119.21      5.68 o 
   3   8   2      143.98      178.90      7.90 o 
   4   8   2       88.37       92.19      8.94 o 
   5   8   2       68.92       76.47      8.29 o 
   6   8   2       82.69       79.70      9.30 o 
   7   8   2        0.00        4.41      4.67 o 
   8   8   2        8.27        8.97      5.58 o 
   9   8   2      123.33      128.01     15.78 o 
  10   8   2       35.52       26.25     17.38 o 
  11   8   2        2.09       -1.24      7.89 o 
  12   8   2       10.70       16.90     10.63 o 
 -11   9   2       15.89       16.44     13.40 o 
 -10   9   2       23.20       28.74     11.72 o 
  -9   9   2       25.71       16.70      7.08 o 
  -8   9   2       24.53       22.43      7.04 o 
  -7   9   2        2.57       -2.55      4.29 o 
  -6   9   2       11.01       15.17      7.98 o 
  -5   9   2       24.28       27.94      6.89 o 
  -4   9   2       95.72      114.73      7.27 o 
  -3   9   2       97.51      114.40      7.65 o 
  -2   9   2       26.15       33.58      4.55 o 
  -1   9   2      108.66      122.55      6.72 o 
   0   9   2        3.66        6.95      4.56 o 
   1   9   2      114.00      122.07      6.65 o 
   2   9   2      354.58      334.76      8.54 o 
   3   9   2       86.91       93.22      8.85 o 
   4   9   2       77.95       97.87      9.34 o 
   5   9   2       14.98       19.50      8.84 o 
   6   9   2      271.64      258.09     20.61 o 
   7   9   2       23.64       26.71      7.26 o 
   8   9   2       83.09       63.83     13.76 o 
   9   9   2       23.24       10.74      7.32 o 
  10   9   2       87.90       53.49     17.98 o 
  11   9   2        0.31        0.99      9.43 o 
  12   9   2        9.00        1.67     14.23 o 
 -11  10   2        0.66        8.69     13.32 o 
 -10  10   2       48.49       42.68     10.16 o 
  -9  10   2        0.07        0.75      5.60 o 
  -8  10   2       19.09       18.33      6.65 o 
  -7  10   2       14.99       10.32      5.99 o 
  -6  10   2        8.53       17.88      5.86 o 
  -5  10   2       15.91        8.76      5.59 o 
  -4  10   2        2.71        5.37      3.71 o 
  -3  10   2       38.14       48.32      5.69 o 
  -2  10   2       44.87       52.68      5.32 o 
  -1  10   2       97.19       98.89      8.15 o 
   0  10   2        1.45        1.61      2.45 o 
   1  10   2       14.93       13.05      3.49 o 
   2  10   2       55.13       69.76      8.11 o 
   3  10   2       45.42       58.13      7.68 o 
   4  10   2       37.51       41.84      7.47 o 
   5  10   2       18.05       15.63      5.82 o 
   6  10   2       16.57       22.14      6.41 o 
   7  10   2        5.72        8.58      5.69 o 
   8  10   2       12.84        3.69      5.65 o 
   9  10   2       32.47       27.41      9.78 o 
  10  10   2       25.32       16.26      9.32 o 
  11  10   2        1.22        9.79     18.21 o 
 -11  11   2        0.43       13.32     15.65 o 
 -10  11   2       13.04       18.46     11.64 o 
  -9  11   2       23.40       22.67      7.57 o 
  -8  11   2       19.17       19.79      9.70 o 
  -7  11   2      350.65      373.66     19.01 o 
  -6  11   2        1.70        5.25      5.26 o 
  -5  11   2       13.00       23.74      6.74 o 
  -4  11   2      180.57      174.03     10.82 o 
  -3  11   2        4.49       13.83      7.07 o 
  -2  11   2       10.96       14.67      4.04 o 
  -1  11   2       63.10       69.01      6.31 o 
   0  11   2      139.51      144.73      8.46 o 
   1  11   2       44.65       43.12      6.37 o 
   2  11   2      193.64      166.44     12.80 o 
   3  11   2        3.58        3.56      4.42 o 
   4  11   2        0.01       -2.23      4.09 o 
   5  11   2       24.50       22.82      6.94 o 
   6  11   2      162.07      173.95     16.28 o 
   7  11   2       43.53       43.08     16.37 o 
   8  11   2       43.05       30.71     10.62 o 
   9  11   2        2.20        9.72      8.72 o 
  10  11   2       33.04       43.29     21.62 o 
  11  11   2        0.13        4.86     15.29 o 
 -10  12   2       12.13       21.12      9.51 o 
  -9  12   2        0.80        6.18      7.59 o 
  -8  12   2       21.26       15.64     10.36 o 
  -7  12   2       69.79       74.41     13.07 o 
  -6  12   2      275.08      232.75     18.25 o 
  -5  12   2      276.35      284.72     16.78 o 
  -4  12   2       93.23      111.31     11.20 o 
  -3  12   2        0.49        5.95      4.26 o 
  -2  12   2      424.61      392.94     12.47 o 
  -1  12   2       14.37       25.76      5.45 o 
   0  12   2      113.08      116.56     11.41 o 
   1  12   2       24.99       29.78      5.99 o 
   2  12   2       34.24       29.71      7.07 o 
   3  12   2        0.32       -0.64      4.88 o 
   4  12   2       27.59       28.38      7.09 o 
   5  12   2       59.34       64.85     14.17 o 
   6  12   2        9.62       11.98      6.16 o 
   7  12   2        0.48        2.68      5.67 o 
   8  12   2        2.75       16.30     16.98 o 
   9  12   2       26.19       19.81     12.58 o 
  10  12   2        0.60        2.24     12.03 o 
 -10  13   2        7.34       11.22     11.22 o 
  -9  13   2       11.43       10.51      8.61 o 
  -8  13   2       14.65       14.80      8.35 o 
  -7  13   2       38.68       23.82      7.56 o 
  -6  13   2       27.25       33.00      8.90 o 
  -5  13   2        7.75       10.74      6.64 o 
  -4  13   2      139.24      144.19     12.36 o 
  -3  13   2        8.59       11.92      4.74 o 
  -2  13   2        2.06        3.95      4.10 o 
  -1  13   2      805.89      685.04     18.22 o 
   0  13   2      322.94      279.62     12.39 o 
   1  13   2      241.72      245.01     13.86 o 
   2  13   2      137.51      153.57     12.65 o 
   3  13   2       27.16       25.14      6.97 o 
   4  13   2       37.22       36.41      8.31 o 
   5  13   2        6.12        9.10      6.21 o 
   6  13   2        0.10        3.96      5.82 o 
   7  13   2        0.42        7.44      6.65 o 
   8  13   2        1.57       14.47     15.44 o 
   9  13   2        0.87        4.85      9.10 o 
  -9  14   2        2.78        4.32      8.03 o 
  -8  14   2       15.47       24.75     26.65 o 
  -7  14   2        4.75       10.23     10.03 o 
  -6  14   2       29.77       26.23      8.33 o 
  -5  14   2       52.79       55.60      9.35 o 
  -4  14   2       69.17       62.63     11.29 o 
  -3  14   2      138.15      143.05     10.55 o 
  -2  14   2      470.05      345.20     23.06 o 
  -1  14   2      251.40      228.04     17.38 o 
   0  14   2        1.28        6.95      5.14 o 
   1  14   2        0.84        5.84      5.76 o 
   2  14   2      122.84      120.57     11.98 o 
   3  14   2       65.36       88.22     10.89 o 
   4  14   2        6.05       17.50      6.92 o 
   5  14   2       21.90       20.19      7.61 o 
   6  14   2       27.90       31.25     13.36 o 
   7  14   2        6.48       18.41     10.63 o 
   8  14   2        2.04        9.87      9.07 o 
   9  14   2        3.56        3.19     15.14 o 
  -8  15   2        3.67        4.11     11.95 o 
  -7  15   2        0.09        9.12      7.16 o 
  -6  15   2        0.10        6.21      8.76 o 
  -5  15   2        0.04        6.22      9.05 o 
  -4  15   2        2.26        8.85      6.04 o 
  -3  15   2       32.06       24.19      7.68 o 
  -2  15   2        1.67        0.75      5.70 o 
  -1  15   2        0.92       -1.86      5.61 o 
   0  15   2       21.87       20.31      7.36 o 
   1  15   2       16.47       19.02      7.46 o 
   2  15   2        6.73       11.45      6.75 o 
   3  15   2       51.07       49.34      9.32 o 
   4  15   2        0.28        3.29      7.70 o 
   5  15   2       14.64       10.99      7.27 o 
   6  15   2        0.94        2.73     14.25 o 
   7  15   2        0.21       14.72     11.52 o 
   8  15   2        1.92       11.11     10.77 o 
  -8  16   2        1.65        1.16     12.86 o 
  -7  16   2        2.09        2.55      8.21 o 
  -6  16   2       11.74       20.98     15.93 o 
  -5  16   2        8.91       26.90     18.00 o 
  -4  16   2       16.27        5.87     11.34 o 
  -3  16   2       15.09       20.09     13.24 o 
  -2  16   2        0.28       -0.30      6.38 o 
  -1  16   2        9.44       11.47      7.22 o 
   0  16   2        0.20        0.69      6.52 o 
   1  16   2       23.73       19.48      8.43 o 
   2  16   2        1.15        1.55      6.53 o 
   3  16   2       12.49       13.16      7.55 o 
   4  16   2       22.02       16.88      7.94 o 
   5  16   2        8.70       23.29      8.44 o 
   6  16   2        4.21       32.57     20.23 o 
   7  16   2        0.55        6.29     10.40 o 
  -6  17   2        4.04       10.70     30.06 o 
  -5  17   2        1.12        4.66     12.66 o 
  -4  17   2       28.13       20.26     14.28 o 
  -3  17   2        0.11       -1.87     10.03 o 
  -2  17   2        0.14        0.72      6.23 o 
  -1  17   2        2.71        0.47      5.99 o 
   0  17   2        7.67       10.37      8.17 o 
   1  17   2        4.66       10.30      8.21 o 
   2  17   2        0.59        1.00      8.01 o 
   3  17   2        2.84       16.13      8.46 o 
   4  17   2        0.13        5.68      9.74 o 
   5  17   2        3.01        0.62      7.04 o 
   6  17   2        6.85       17.63     11.03 o 
  -4  18   2        2.89       -2.18     10.33 o 
  -3  18   2        4.40        1.92      9.62 o 
  -2  18   2        1.56        7.34     13.52 o 
  -1  18   2        3.17       13.05      7.84 o 
   0  18   2        2.20       13.40      8.72 o 
   1  18   2        0.13       -0.43      8.36 o 
   2  18   2        2.44        4.17      9.03 o 
   3  18   2       18.45       26.85     11.06 o 
   4  18   2       39.01       43.46     15.78 o 
   5  18   2       17.39       25.72     16.93 o 
  -1  19   2        1.82       12.56     16.91 o 
   0  19   2        0.21       -0.18      7.96 o 
   1  19   2       11.01        6.88      8.94 o 
   2  19   2        1.71        2.43      9.06 o 
 -13   1   3        0.14        4.90     10.39 o 
 -12   1   3        1.65        1.34      7.64 o 
 -11   1   3        0.43       -5.32      6.40 o 
 -10   1   3       18.33        6.58      6.26 o 
  -9   1   3      158.68      155.53     12.59 o 
  -8   1   3      152.65      155.66     11.66 o 
  -7   1   3        1.76        3.53      3.79 o 
  -6   1   3      130.75      137.90     11.50 o 
  -5   1   3     9656.84     9139.80     56.40 o 
  -4   1   3        5.76        9.72      2.70 o 
  -3   1   3        0.20        0.40      1.49 o 
  -2   1   3       54.14       61.14      3.84 o 
  -1   1   3      510.02      444.07      9.37 o 
   0   1   3       52.54       63.94      3.93 o 
   1   1   3      498.94      544.56      9.28 o 
   2   1   3      468.26      469.46      7.49 o 
   3   1   3     1695.07     1526.54     15.28 o 
   4   1   3      208.54      195.07      6.25 o 
   5   1   3      402.25      383.29      8.84 o 
   6   1   3      169.14      169.69      7.62 o 
   7   1   3       10.56        7.34      3.34 o 
   8   1   3       17.24       20.77      4.46 o 
   9   1   3       18.28       21.09      5.89 o 
  10   1   3        0.08        5.95      6.20 o 
  11   1   3        0.81        1.96      5.69 o 
  12   1   3        0.75        7.49     13.52 o 
 -13   2   3        0.49        1.84     10.18 o 
 -12   2   3        3.01       10.40      9.04 o 
 -11   2   3        1.40        0.34      6.23 o 
 -10   2   3       18.62       21.49      6.95 o 
  -9   2   3      107.25      107.84     11.33 o 
  -8   2   3        7.48       26.00      8.84 o 
  -7   2   3       76.94       86.66      8.71 o 
  -6   2   3     1290.91     1203.13     19.26 o 
  -5   2   3     3397.92     3000.69     27.49 o 
  -4   2   3      519.30      471.09     10.19 o 
  -3   2   3      215.98      227.59      7.32 o 
  -2   2   3      476.90      391.67      7.43 o 
  -1   2   3      812.00      712.29     10.15 o 
   0   2   3       24.40       35.59      3.10 o 
   1   2   3     2249.57     2001.15     16.22 o 
   2   2   3      431.31      442.36      7.06 o 
   3   2   3        0.51        0.52      1.72 o 
   4   2   3     1624.47     1619.41     19.15 o 
   5   2   3        4.82        3.91      2.59 o 
   6   2   3        2.32        4.35      2.79 o 
   7   2   3      129.92      152.18      8.17 o 
   8   2   3       19.67       16.54      5.16 o 
   9   2   3        1.85        5.66      5.35 o 
  10   2   3       14.48       15.64      7.38 o 
  11   2   3       42.00       34.52     12.20 o 
  12   2   3        3.92        4.26      9.38 o 
 -13   3   3        4.74       -5.21     10.76 o 
 -12   3   3       27.22       21.39      9.96 o 
 -11   3   3       17.20       22.18      9.24 o 
 -10   3   3       17.35       11.40      7.04 o 
  -9   3   3      120.22      140.78     12.51 o 
  -8   3   3       66.38       76.95      9.31 o 
  -7   3   3       26.93       41.12      5.71 o 
  -6   3   3       63.73       82.39      6.76 o 
  -5   3   3      224.85      214.15      7.71 o 
  -4   3   3        5.26        2.80      2.81 o 
  -3   3   3       15.36       15.86      3.30 o 
  -2   3   3      447.25      422.21      7.91 o 
  -1   3   3       55.69       79.14      4.26 o 
   0   3   3      335.20      335.85      6.79 o 
   1   3   3      124.19      127.85      7.77 o 
   2   3   3      238.84      222.40      6.43 o 
   3   3   3        6.72       14.42      2.43 o 
   4   3   3       90.23       97.58      7.68 o 
   5   3   3        2.94        2.20      2.46 o 
   6   3   3       21.34       23.56      4.02 o 
   7   3   3      186.12      188.35     10.81 o 
   8   3   3       79.40       94.05     10.63 o 
   9   3   3      178.88      169.92     18.29 o 
  10   3   3       55.16       41.95     10.50 o 
  11   3   3       11.26       17.87     14.25 o 
  12   3   3        0.00       -0.97      9.72 o 
  13   3   3       20.33       27.70     22.69 o 
 -13   4   3       12.65        5.70     11.60 o 
 -12   4   3        1.96       12.90      9.55 o 
 -11   4   3        2.72        8.03      8.86 o 
 -10   4   3        0.46        2.57      9.58 o 
  -9   4   3        4.51        8.04      6.04 o 
  -8   4   3       48.94       64.82      8.55 o 
  -7   4   3      301.03      280.13     10.25 o 
  -6   4   3        0.96        1.61      3.05 o 
  -5   4   3      318.25      318.47      9.61 o 
  -4   4   3       27.29       32.48      4.37 o 
  -3   4   3      347.33      303.82      6.89 o 
  -2   4   3      102.73      104.18      6.98 o 
  -1   4   3      460.74      448.36      8.36 o 
   0   4   3      134.94      129.83      4.69 o 
   1   4   3     1328.90     1296.61     16.25 o 
   2   4   3        4.78        6.15      2.50 o 
   3   4   3        4.38       -0.64      2.29 o 
   4   4   3       69.99       87.45      5.98 o 
   5   4   3        7.15       12.30      3.49 o 
   6   4   3        3.51        1.00      3.57 o 
   7   4   3      128.48      138.33     11.95 o 
   8   4   3      393.22      356.60     15.64 o 
   9   4   3        0.78        2.54      5.47 o 
  10   4   3        0.94       -0.41      5.65 o 
  11   4   3       47.12       34.68     13.16 o 
  12   4   3       10.81        9.55      8.41 o 
  13   4   3       13.40       11.05     11.82 o 
 -13   5   3        3.50        2.03     17.27 o 
 -12   5   3       22.93       27.89     12.41 o 
 -11   5   3        6.05        2.29      9.01 o 
 -10   5   3       37.09       34.48     11.13 o 
  -9   5   3        0.02        8.56      7.71 o 
  -8   5   3       65.39       89.33     11.94 o 
  -7   5   3       25.73       23.03      6.13 o 
  -6   5   3      108.48      122.68      8.27 o 
  -5   5   3      186.43      183.85      9.03 o 
  -4   5   3      264.03      270.04      6.85 o 
  -3   5   3       99.51       92.86      5.80 o 
  -2   5   3      194.16      190.80      6.34 o 
  -1   5   3      237.25      245.83      6.68 o 
   0   5   3      130.57      146.35      7.29 o 
   1   5   3        1.46        1.21      2.20 o 
   2   5   3      584.08      627.60     13.96 o 
   3   5   3       55.96       46.10      5.96 o 
   4   5   3        1.24        3.42      3.15 o 
   5   5   3       13.80       14.88      4.69 o 
   6   5   3       39.49       38.66      6.88 o 
   7   5   3      105.65      112.26     11.31 o 
   8   5   3       42.12       48.14      8.87 o 
   9   5   3      279.70      260.55     20.77 o 
  10   5   3        1.34        3.43      6.38 o 
  11   5   3        3.51        2.92      6.64 o 
  12   5   3        0.15        7.54      9.40 o 
 -13   6   3        0.24        0.10     20.21 o 
 -12   6   3        0.08        4.48     12.69 o 
 -11   6   3       25.94       34.62     12.14 o 
 -10   6   3       49.57       57.41     12.31 o 
  -9   6   3        3.57        1.18      7.05 o 
  -8   6   3       13.00       18.56      5.88 o 
  -7   6   3        5.39        5.64      4.69 o 
  -6   6   3       43.82       56.09      7.23 o 
  -5   6   3       33.16       46.54      5.63 o 
  -4   6   3       16.72       16.16      3.14 o 
  -3   6   3     2282.96     2261.66     21.53 o 
  -2   6   3      115.90      131.24      8.57 o 
  -1   6   3        5.28        5.64      2.26 o 
   0   6   3       57.37       59.27      3.98 o 
   1   6   3     2876.05     2941.85     33.77 o 
   2   6   3      159.79      192.04      8.91 o 
   3   6   3      237.94      229.81     10.28 o 
   4   6   3        4.16        8.44      3.87 o 
   5   6   3      156.00      185.85     12.34 o 
   6   6   3        2.26        5.24      6.80 o 
   7   6   3        0.02       -2.81      4.72 o 
   8   6   3      140.98      153.95     17.74 o 
   9   6   3       27.47       37.07      8.95 o 
  10   6   3        3.46        5.89      6.67 o 
  11   6   3        2.22        4.00      8.50 o 
  12   6   3        2.75       11.72      9.84 o 
 -12   7   3        2.59        7.37     14.39 o 
 -11   7   3        0.21        1.60     10.01 o 
 -10   7   3        0.07        2.69      7.62 o 
  -9   7   3        0.24        3.54      8.60 o 
  -8   7   3       24.17       22.76      6.75 o 
  -7   7   3        0.51        2.01      3.94 o 
  -6   7   3       14.78       20.76      5.23 o 
  -5   7   3        0.04        1.74      3.27 o 
  -4   7   3      107.28      113.11      7.71 o 
  -3   7   3      329.77      331.69      8.79 o 
  -2   7   3       98.89      134.70      9.83 o 
  -1   7   3      768.11      728.74     11.75 o 
   0   7   3      165.28      173.94      5.86 o 
   1   7   3        2.72        7.33      3.14 o 
   2   7   3      242.89      248.52      9.70 o 
   3   7   3        5.79        3.26      3.19 o 
   4   7   3       45.54       42.45      6.34 o 
   5   7   3       97.86      100.85      9.89 o 
   6   7   3       28.94       26.66      7.08 o 
   7   7   3       48.68       77.50     10.44 o 
   8   7   3        5.64        4.58      5.50 o 
   9   7   3        2.10        2.85      5.79 o 
  10   7   3       10.46       15.26     10.43 o 
  11   7   3        0.18       11.12      9.82 o 
  12   7   3        0.02       10.50      9.79 o 
 -12   8   3        0.13        4.25     11.38 o 
 -11   8   3       22.25       20.16     11.21 o 
 -10   8   3        0.71        1.47      8.92 o 
  -9   8   3       14.52       16.39      8.87 o 
  -8   8   3       20.96       30.72      7.34 o 
  -7   8   3        2.33        5.32      4.90 o 
  -6   8   3       36.51       49.77      6.98 o 
  -5   8   3        1.30       -0.50      3.85 o 
  -4   8   3        5.42        4.41      3.58 o 
  -3   8   3      395.63      410.34     13.86 o 
  -2   8   3       16.07       22.13      3.81 o 
  -1   8   3       33.15       41.95      4.29 o 
   0   8   3       10.08       11.84      2.81 o 
   1   8   3      166.64      203.88     11.17 o 
   2   8   3        4.44        3.38      3.03 o 
   3   8   3        4.22        9.64      4.27 o 
   4   8   3        0.98       -0.78      3.69 o 
   5   8   3       95.20      100.96     10.14 o 
   6   8   3       13.52       19.81      6.54 o 
   7   8   3      237.61      236.25     19.24 o 
   8   8   3       50.95       42.01     10.71 o 
   9   8   3       63.40      109.85     40.84 o 
  10   8   3        0.40        5.36      7.63 o 
  11   8   3        0.36        3.58      8.66 o 
  12   8   3        3.49        4.20     13.52 o 
 -12   9   3        4.04       -3.29     20.16 o 
 -11   9   3        2.21       22.74     13.39 o 
 -10   9   3        2.49       10.79      9.71 o 
  -9   9   3        0.43        5.17      6.31 o 
  -8   9   3       20.00       20.71      7.18 o 
  -7   9   3       22.73       30.87      7.05 o 
  -6   9   3       29.80       34.54      7.49 o 
  -5   9   3        9.64       11.44      5.06 o 
  -4   9   3       71.84       88.91      7.78 o 
  -3   9   3       20.34       25.95      4.67 o 
  -2   9   3       50.40       59.07      5.55 o 
  -1   9   3      155.33      175.66     19.49 o 
   0   9   3       25.28       23.79      3.69 o 
   1   9   3        7.12        6.74      3.86 o 
   2   9   3       89.23      123.25      9.44 o 
   3   9   3        9.78       18.52      5.29 o 
   4   9   3       15.50        8.71      4.59 o 
   5   9   3        0.96        1.57      4.48 o 
   6   9   3      448.30      404.81     19.15 o 
   7   9   3      178.42      175.06     17.70 o 
   8   9   3        1.74        6.32      6.09 o 
   9   9   3       21.61       29.41      9.41 o 
  10   9   3       21.87       23.40      9.49 o 
  11   9   3        0.04        5.60     10.03 o 
 -11  10   3        1.24       -3.62     10.00 o 
 -10  10   3       46.36       34.50     12.23 o 
  -9  10   3        0.80        9.68      6.84 o 
  -8  10   3        0.53        6.38      7.00 o 
  -7  10   3      192.93      186.51     23.84 o 
  -6  10   3      261.48      230.90     15.56 o 
  -5  10   3        9.70       17.14      6.14 o 
  -4  10   3       26.58       24.65      5.60 o 
  -3  10   3       85.97      109.70      7.71 o 
  -2  10   3       90.05       95.63      7.09 o 
  -1  10   3      336.76      325.78      9.37 o 
   0  10   3       40.74       37.48      6.48 o 
   1  10   3        4.00        8.54      4.31 o 
   2  10   3       33.15       37.73      6.13 o 
   3  10   3       80.12       93.54      9.94 o 
   4  10   3        3.97        2.54      4.64 o 
   5  10   3       37.39       31.65      6.98 o 
   6  10   3       26.33       27.27      7.82 o 
   7  10   3      194.57      159.31     17.82 o 
   8  10   3       16.20       10.00      6.63 o 
   9  10   3       20.31       23.21      8.74 o 
  10  10   3        7.41       15.40     10.84 o 
  11  10   3        3.56        2.68     12.46 o 
 -11  11   3        0.38        2.17     11.74 o 
 -10  11   3        1.09        1.30      9.85 o 
  -9  11   3       96.58       67.19     16.80 o 
  -8  11   3       25.61       30.67     11.28 o 
  -7  11   3      113.78      106.57     14.19 o 
  -6  11   3       80.57       86.85     11.53 o 
  -5  11   3       53.40       73.04     10.58 o 
  -4  11   3      148.45      170.29     13.16 o 
  -3  11   3        2.41        7.68      3.85 o 
  -2  11   3       40.13       58.76      6.27 o 
  -1  11   3        7.79        9.14      4.60 o 
   0  11   3        0.04       -0.05      3.53 o 
   1  11   3       40.73       34.24      6.08 o 
   2  11   3        4.74        5.90      4.45 o 
   3  11   3        0.42        2.09      4.46 o 
   4  11   3       15.19       18.81      6.46 o 
   5  11   3       28.32       37.08      7.92 o 
   6  11   3       59.96       50.80      9.15 o 
   7  11   3        0.61        7.86      8.74 o 
   8  11   3       18.49       18.45      7.38 o 
   9  11   3       20.10       20.10      8.77 o 
  10  11   3        2.24        2.01     10.36 o 
 -10  12   3       15.12       23.01     16.52 o 
  -9  12   3       21.77       17.05      7.33 o 
  -8  12   3        0.12        4.84      6.81 o 
  -7  12   3      104.39      114.67     15.89 o 
  -6  12   3       67.36       84.46     11.33 o 
  -5  12   3        1.30        2.00      5.58 o 
  -4  12   3      260.41      248.47     15.17 o 
  -3  12   3        0.89        7.07      5.41 o 
  -2  12   3      253.60      243.94     10.90 o 
  -1  12   3        0.60       -0.22      4.09 o 
   0  12   3       85.50       80.58      8.63 o 
   1  12   3        0.03        0.60      4.22 o 
   2  12   3       49.00       47.86      8.36 o 
   3  12   3       98.35       98.90     13.01 o 
   4  12   3       20.37       21.26      7.82 o 
   5  12   3       30.92       27.01      9.33 o 
   6  12   3        1.56        7.07      6.14 o 
   7  12   3        7.28       10.95     11.18 o 
   8  12   3        0.23        5.13      7.48 o 
   9  12   3        6.86       19.84     18.34 o 
 -10  13   3        0.29       14.58     15.04 o 
  -9  13   3       12.93       10.08      7.97 o 
  -8  13   3       84.93       59.81     14.48 o 
  -7  13   3        1.31       -1.03      5.28 o 
  -6  13   3       18.92       25.11      7.60 o 
  -5  13   3      295.55      287.08     17.96 o 
  -4  13   3       35.42       48.72      8.77 o 
  -3  13   3       68.58       77.37     11.80 o 
  -2  13   3        4.85        4.93      5.61 o 
  -1  13   3       81.64      109.32     15.03 o 
   0  13   3       12.24       13.72      5.29 o 
   1  13   3       49.98       56.97      8.84 o 
   2  13   3        8.71       14.38      6.56 o 
   3  13   3      162.43      145.42     16.00 o 
   4  13   3       17.80       20.26      7.24 o 
   5  13   3        0.82        3.60      8.71 o 
   6  13   3       15.35       15.63      7.90 o 
   7  13   3        6.18       16.41     11.35 o 
   8  13   3        8.81       17.50     10.13 o 
   9  13   3        0.11       -3.93      9.35 o 
  -9  14   3        2.95        0.48      7.94 o 
  -8  14   3        0.29       12.89      8.60 o 
  -7  14   3        0.38        1.99      6.03 o 
  -6  14   3       10.60       10.26      6.93 o 
  -5  14   3       18.76       23.73     10.00 o 
  -4  14   3       53.38       77.16     13.41 o 
  -3  14   3      309.13      284.04     36.11 o 
  -2  14   3        1.03       11.40      6.46 o 
  -1  14   3      105.59       90.02     10.76 o 
   0  14   3      242.20      250.39     16.90 o 
   1  14   3       11.60       14.58      6.48 o 
   2  14   3       53.62       44.41      8.40 o 
   3  14   3       12.85       24.41      7.20 o 
   4  14   3        0.03        2.03      5.72 o 
   5  14   3        0.23        0.69      6.42 o 
   6  14   3        0.52        9.53      7.44 o 
   7  14   3        0.81        7.85      9.53 o 
   8  14   3        0.57        2.86      8.21 o 
  -8  15   3        4.61        9.51      8.15 o 
  -7  15   3        5.38       13.40      8.36 o 
  -6  15   3       18.50       22.23     14.71 o 
  -5  15   3       72.40       92.79     13.73 o 
  -4  15   3       60.11       37.67     11.83 o 
  -3  15   3        4.42        0.34      7.76 o 
  -2  15   3        0.93        2.33      8.66 o 
  -1  15   3        2.89        7.07      6.48 o 
   0  15   3        1.27        2.56      5.78 o 
   1  15   3       13.38       17.92      6.62 o 
   2  15   3       34.30       29.01      8.38 o 
   3  15   3       54.89       55.72      9.90 o 
   4  15   3        8.14        7.56      9.02 o 
   5  15   3        2.67       12.30      7.62 o 
   6  15   3        6.29       12.09      8.16 o 
   7  15   3        0.11        6.78      8.78 o 
  -7  16   3        4.85       30.84     31.30 o 
  -6  16   3       20.22       24.83     34.56 o 
  -5  16   3       31.40       29.37     12.69 o 
  -4  16   3        0.00        7.96      9.88 o 
  -3  16   3       27.30       14.47      9.24 o 
  -2  16   3        0.08        1.44      7.02 o 
  -1  16   3       53.08       55.31     12.23 o 
   0  16   3        0.49        2.76      6.21 o 
   1  16   3        4.38        2.59      7.72 o 
   2  16   3        1.83        4.98      6.62 o 
   3  16   3        0.56        6.40      7.43 o 
   4  16   3        8.56       12.09      7.65 o 
   5  16   3        9.76       32.69     15.88 o 
   6  16   3        3.35        2.76      6.81 o 
   7  16   3        0.14       20.91     21.67 o 
  -5  17   3        0.00       -5.27     13.93 o 
  -4  17   3        6.47       27.61     19.85 o 
  -3  17   3        3.93        5.19      7.27 o 
  -2  17   3       21.88       20.20      8.92 o 
  -1  17   3        0.19        0.96      6.20 o 
   0  17   3       31.49       31.47     13.11 o 
   1  17   3        0.00       -8.82      6.77 o 
   2  17   3       42.86       38.40     10.84 o 
   3  17   3       14.04       17.00      9.54 o 
   4  17   3        1.84        2.13      7.52 o 
   5  17   3        0.44       10.40      8.57 o 
  -3  18   3        0.29       -4.41      7.40 o 
  -2  18   3        4.14        1.08      7.50 o 
  -1  18   3        4.42        3.69      7.89 o 
   0  18   3       15.51       16.96      9.14 o 
   1  18   3        1.69        9.77      8.78 o 
   2  18   3        3.98        3.94      8.41 o 
   3  18   3       11.10       22.24     10.64 o 
   4  18   3       10.91       38.24     18.22 o 
  -1  19   3        0.01        5.61     12.91 o 
   0  19   3        0.04       -4.08     10.28 o 
   1  19   3       33.56       54.76     15.09 o 
 -13   0   4        0.92        0.86     12.17 o 
 -12   0   4        4.72       -4.17     11.84 o 
 -11   0   4       78.54       61.61     39.70 o 
 -10   0   4        1.02        3.86      8.89 o 
  -9   0   4        9.68       18.47     10.06 o 
  -8   0   4     1311.41     1181.28     33.92 o 
  -7   0   4      265.88      229.43     16.64 o 
  -6   0   4       52.89       58.31     10.97 o 
  -5   0   4      281.83      229.21     20.43 o 
  -4   0   4      345.36      422.74     15.96 o 
  -3   0   4       79.06      102.69      8.45 o 
  -2   0   4       87.60      100.47      7.18 o 
  -1   0   4        4.47       22.24      4.48 o 
   0   0   4     4058.81     4049.52     41.03 o 
   1   0   4      403.86      440.56     12.71 o 
   2   0   4     2665.64     2476.96     26.82 o 
   3   0   4     2044.72     2148.39     42.47 o 
   4   0   4       29.29       52.52     12.51 o 
   5   0   4       68.02       85.08      9.18 o 
   6   0   4       19.77       22.65      6.10 o 
   7   0   4        4.34        6.43      5.32 o 
   8   0   4        0.10       -4.15      5.48 o 
   9   0   4       26.90       13.98     12.81 o 
  10   0   4        0.96        6.23     10.18 o 
  11   0   4       23.84       10.69     11.90 o 
  12   0   4        2.47        8.91     12.20 o 
 -13   1   4        0.01        2.38     10.20 o 
 -12   1   4       22.03       15.63      9.46 o 
 -11   1   4        0.01        3.13      7.17 o 
 -10   1   4        5.17        1.82      6.62 o 
  -8   1   4      367.11      337.54     16.48 o 
  -7   1   4      241.99      248.77     13.63 o 
  -6   1   4      170.34      209.42     12.06 o 
  -5   1   4     1737.91     1474.50     19.17 o 
  -4   1   4       23.14       33.80      3.19 o 
  -3   1   4      624.16      615.69     10.31 o 
  -2   1   4      196.81      183.88      6.59 o 
  -1   1   4      896.42      899.09     14.12 o 
   0   1   4       55.63       54.00      4.24 o 
   1   1   4     1608.70     1631.52     17.36 o 
   2   1   4       16.83       21.30      2.68 o 
   3   1   4      132.97      151.42     10.17 o 
   4   1   4       66.77       66.49      4.94 o 
   5   1   4       16.24       19.85      3.55 o 
   6   1   4       23.82       21.91      4.22 o 
   7   1   4        2.75        6.01      3.87 o 
   8   1   4        9.99        8.90      4.78 o 
   9   1   4        5.11        3.30      4.72 o 
  10   1   4       10.58       10.05      8.20 o 
  11   1   4       17.58        7.36      7.26 o 
  12   1   4       24.51        4.66     17.77 o 
 -13   2   4        4.69        9.27     13.36 o 
 -12   2   4       22.85       14.17     13.32 o 
 -11   2   4        9.88        6.08      7.99 o 
 -10   2   4       11.22       10.82      8.68 o 
  -9   2   4        8.96       22.29      7.65 o 
  -8   2   4      982.58      897.18     23.85 o 
  -7   2   4        0.95       -2.86      4.04 o 
  -6   2   4       38.05       42.00      6.65 o 
  -5   2   4       80.07       83.61      6.77 o 
  -4   2   4       98.99      116.31      7.88 o 
  -3   2   4      162.44      145.13      6.89 o 
  -2   2   4      148.98      140.82      6.81 o 
  -1   2   4       32.66       41.50      4.33 o 
   0   2   4      429.96      393.87      8.50 o 
   1   2   4       31.93       45.31      3.79 o 
   2   2   4      382.15      395.88      7.78 o 
   3   2   4        0.03        2.45      1.90 o 
   4   2   4      301.33      298.70      7.93 o 
   5   2   4       89.66       89.20      6.10 o 
   6   2   4       16.51       22.19      5.45 o 
   7   2   4       14.10       16.96      6.74 o 
   8   2   4        0.44       10.08      7.75 o 
   9   2   4        9.94       19.49      9.48 o 
  10   2   4       65.48       63.71     17.57 o 
  11   2   4        0.15        0.90     10.08 o 
  12   2   4        0.02        4.16      9.64 o 
 -13   3   4        1.67       -1.77     13.01 o 
 -12   3   4       19.96       23.72     11.34 o 
 -11   3   4        0.97       11.13      8.28 o 
 -10   3   4       18.94       25.91      8.79 o 
  -9   3   4      120.34      108.04     11.77 o 
  -8   3   4       10.29        3.31      5.82 o 
  -7   3   4       25.57       25.48      6.45 o 
  -6   3   4       88.15       86.19      7.27 o 
  -5   3   4        0.09       -0.55      2.93 o 
  -4   3   4      165.26      197.85      8.28 o 
  -3   3   4      223.87      200.29      6.26 o 
  -2   3   4       54.82       46.54      4.79 o 
  -1   3   4       45.26       40.98      3.93 o 
   0   3   4      254.45      228.51      6.81 o 
   1   3   4      186.51      199.36      5.68 o 
   2   3   4       16.98       23.33      3.59 o 
   3   3   4       20.84       35.85      3.51 o 
   4   3   4       69.15       78.46      5.20 o 
   5   3   4       11.25       11.46      3.80 o 
   6   3   4       25.95       16.39      5.54 o 
   7   3   4       16.58       16.13      6.79 o 
   8   3   4      268.51      250.75     22.59 o 
   9   3   4       85.50       85.37     10.93 o 
  10   3   4       44.95       45.32      9.93 o 
  11   3   4        0.42        2.30      7.81 o 
  12   3   4       11.95        9.02     13.46 o 
 -12   4   4       28.95       15.39     11.69 o 
 -11   4   4        5.04        3.58      8.70 o 
 -10   4   4       55.93       59.16     10.89 o 
  -9   4   4       10.06       20.66      7.79 o 
  -8   4   4       20.48       18.17      6.80 o 
  -7   4   4        9.40       10.86      5.18 o 
  -6   4   4        0.03        0.12      3.30 o 
  -5   4   4       17.26       20.11      4.01 o 
  -4   4   4        2.58        4.50      3.02 o 
  -3   4   4        0.09        3.11      2.01 o 
  -2   4   4       10.87       15.62      2.96 o 
  -1   4   4       21.39       25.32      3.33 o 
   0   4   4       11.97       17.66      2.78 o 
   1   4   4      240.41      248.45     10.07 o 
   2   4   4      544.39      523.48     11.75 o 
   3   4   4        1.32        3.10      2.47 o 
   4   4   4        6.05        5.08      3.27 o 
   5   4   4       86.27       99.20     13.07 o 
   6   4   4      832.64      761.17     20.60 o 
   7   4   4      185.73      197.44     14.15 o 
   8   4   4      226.18      226.87     25.17 o 
   9   4   4       48.68       39.37      8.54 o 
  10   4   4      118.36       84.38     14.41 o 
  11   4   4        0.05       12.90     12.40 o 
  12   4   4        5.27        1.23      8.71 o 
 -12   5   4        0.23        1.60     11.12 o 
 -11   5   4        1.78        3.95      8.77 o 
 -10   5   4       17.26       11.77      8.59 o 
  -9   5   4        8.75       14.95      8.08 o 
  -8   5   4        0.19        3.78      5.91 o 
  -7   5   4       15.53       14.22      6.16 o 
  -6   5   4      120.53      143.43      9.54 o 
  -5   5   4        0.00       -1.34      3.07 o 
  -4   5   4        0.21       -1.76      2.74 o 
  -3   5   4       83.51       87.75      5.33 o 
  -2   5   4     2037.88     1949.32     20.44 o 
  -1   5   4        0.44       -0.73      1.85 o 
   0   5   4      105.77      114.62      8.32 o 
   1   5   4      241.17      209.46      7.87 o 
   2   5   4       18.74       11.27      3.42 o 
   3   5   4       96.74      122.02     14.56 o 
   4   5   4       19.79       17.98      4.97 o 
   5   5   4      602.82      576.72     18.43 o 
   6   5   4        6.23        8.04      5.44 o 
   7   5   4        0.08        4.04      4.98 o 
   8   5   4      101.19      113.88     16.67 o 
   9   5   4      100.80       84.02     16.20 o 
  10   5   4       24.57       26.67      8.37 o 
  11   5   4        0.31        9.62      8.01 o 
  12   5   4        0.21       -1.14      9.45 o 
 -12   6   4        1.85        2.90     10.08 o 
 -11   6   4       10.62       12.86     10.67 o 
 -10   6   4        0.01        7.05      8.44 o 
  -9   6   4        5.24       10.94      7.93 o 
  -8   6   4        3.41       -1.40      6.00 o 
  -7   6   4       16.03       22.87      5.85 o 
  -6   6   4        0.80        3.34      3.96 o 
  -5   6   4       64.67       89.89      7.66 o 
  -4   6   4       92.46      101.13     17.75 o 
  -3   6   4      307.55      314.99      8.77 o 
  -2   6   4       73.10       80.02      5.63 o 
  -1   6   4      992.15      973.95     14.15 o 
   0   6   4      458.88      431.39      8.82 o 
   1   6   4      222.50      229.99      8.49 o 
   2   6   4       22.54       27.26      4.77 o 
   3   6   4        0.74        3.08      3.07 o 
   4   6   4      168.39      183.47     12.65 o 
   5   6   4       11.35        5.44      4.52 o 
   6   6   4        1.64        3.44      4.59 o 
   7   6   4        2.77       -1.36      5.14 o 
   8   6   4        2.49        3.49      5.53 o 
   9   6   4        0.29        4.62      5.95 o 
  10   6   4       30.74       38.38      9.07 o 
  11   6   4        1.48       12.94      8.18 o 
  12   6   4        0.34        5.87      9.69 o 
 -12   7   4        2.68       -4.02      9.84 o 
 -11   7   4        0.01        9.50     10.14 o 
 -10   7   4        1.45       -8.06     13.10 o 
  -9   7   4       23.43       21.36     17.42 o 
  -8   7   4        0.97       11.10      7.62 o 
  -7   7   4        1.44        1.86      4.74 o 
  -6   7   4       77.01       99.25     10.11 o 
  -5   7   4       43.31       45.12      6.27 o 
  -4   7   4        0.16        0.20      3.16 o 
  -3   7   4       29.94       38.90      4.70 o 
  -2   7   4     1926.57     1988.24     21.78 o 
  -1   7   4      390.89      373.11      9.64 o 
   0   7   4      217.50      223.79      8.71 o 
   1   7   4       30.18       32.95      5.01 o 
   2   7   4       29.90       45.71      6.14 o 
   3   7   4       63.54       82.71      8.17 o 
   4   7   4      243.10      255.98     15.55 o 
   5   7   4      132.78      158.72     13.47 o 
   6   7   4      431.45      401.35     16.98 o 
   7   7   4        0.01        1.30      5.54 o 
   8   7   4        4.20        4.41      8.41 o 
   9   7   4       33.73       41.48      9.54 o 
  10   7   4        1.14        5.61      6.78 o 
  11   7   4        0.44        9.05      9.00 o 
 -12   8   4        0.93        4.25     20.66 o 
 -11   8   4        5.82       18.41     11.14 o 
 -10   8   4        5.07        5.71      9.42 o 
  -9   8   4        0.08       10.57      8.35 o 
  -8   8   4        5.66        6.17      7.51 o 
  -7   8   4       20.39       22.79      6.35 o 
  -6   8   4       18.82       26.97      6.92 o 
  -5   8   4        2.83        4.63      4.33 o 
  -4   8   4       91.64      108.67      8.65 o 
  -3   8   4       13.13       14.55      4.45 o 
  -2   8   4       28.42       30.19      4.45 o 
  -1   8   4       25.77       23.20      4.65 o 
   0   8   4       56.30       49.60      6.79 o 
   1   8   4        2.21        2.94      3.82 o 
   2   8   4       96.56      125.00      9.77 o 
   3   8   4      279.92      260.64     12.63 o 
   4   8   4      413.57      346.89     14.67 o 
   5   8   4       11.35       14.72      6.47 o 
   6   8   4        2.11        4.56      5.58 o 
   7   8   4      276.82      263.03     25.55 o 
   8   8   4        6.17        4.86      6.04 o 
   9   8   4        8.67        7.28      6.94 o 
  10   8   4       12.86        9.67      7.73 o 
  11   8   4       13.74       17.30     13.56 o 
 -11   9   4        6.96       -3.52     14.45 o 
 -10   9   4       26.36       14.51     12.90 o 
  -9   9   4       13.23       14.24      9.75 o 
  -8   9   4        7.09       12.15      7.65 o 
  -7   9   4        1.15       -1.12      5.16 o 
  -6   9   4       29.64       27.89      6.99 o 
  -5   9   4        0.20        1.93      4.36 o 
  -4   9   4        0.31        6.46      3.84 o 
  -3   9   4        0.18       -2.95      3.54 o 
  -2   9   4        1.06        4.61      2.73 o 
  -1   9   4       16.06       12.09      3.95 o 
   0   9   4       47.18       55.09      6.61 o 
   1   9   4       78.16       90.04      8.51 o 
   2   9   4        5.37        4.39      4.11 o 
   3   9   4        2.96       13.77     12.04 o 
   4   9   4      476.51      433.38     22.40 o 
   5   9   4        5.28       11.84      6.01 o 
   6   9   4      141.41      139.33     16.60 o 
   7   9   4        1.16        1.59      5.64 o 
   8   9   4       25.38       14.63     12.00 o 
   9   9   4        2.31       -2.36      6.89 o 
  10   9   4        3.99       16.08     10.63 o 
  11   9   4        0.82       -0.58     10.89 o 
 -11  10   4        0.00       -1.65     11.88 o 
 -10  10   4       19.09       18.20     11.10 o 
  -9  10   4        3.17        1.35      9.06 o 
  -8  10   4        0.89        2.07      5.70 o 
  -7  10   4        0.01       -5.02      5.32 o 
  -6  10   4        0.42        0.82      5.56 o 
  -5  10   4        3.46        2.81      4.75 o 
  -4  10   4       28.65       24.33      6.04 o 
  -3  10   4        0.05        4.79      3.91 o 
  -2  10   4       13.19       17.38      4.58 o 
  -1  10   4        2.08        6.55      3.81 o 
   0  10   4        1.31       12.81      5.97 o 
   1  10   4       21.30       24.56      5.56 o 
   2  10   4        4.50        7.40      4.24 o 
   3  10   4       11.15        8.40      5.42 o 
   4  10   4       26.95       30.76      7.72 o 
   5  10   4        1.16        9.84      7.99 o 
   6  10   4       54.36       58.13     10.29 o 
   7  10   4       47.16       48.73     10.27 o 
   8  10   4        3.67        9.06      7.09 o 
   9  10   4        0.03       -5.22      7.54 o 
  10  10   4        0.89        7.04     10.25 o 
 -10  11   4       80.47       88.27     22.96 o 
  -9  11   4      190.57      138.67     24.45 o 
  -8  11   4        0.87       -0.13      4.70 o 
  -7  11   4      113.84       99.56     17.67 o 
  -6  11   4        0.02        1.53      5.77 o 
  -5  11   4       88.09       91.93     11.31 o 
  -4  11   4       90.22      125.38     10.50 o 
  -3  11   4        2.31        7.97      5.74 o 
  -2  11   4        0.79        2.24      3.80 o 
  -1  11   4        1.94        4.01      4.41 o 
   0  11   4       61.90       75.88     13.41 o 
   1  11   4        2.78        1.73      4.68 o 
   2  11   4       14.50       14.28      5.28 o 
   3  11   4       10.97        8.84      5.63 o 
   4  11   4       30.68       27.46      7.38 o 
   5  11   4       86.93       95.09     12.16 o 
   6  11   4        0.92        4.17      6.31 o 
   7  11   4       21.41       23.04      8.29 o 
   8  11   4       24.73       27.85      9.36 o 
   9  11   4        2.24        0.44      8.63 o 
 -10  12   4        2.64        8.65     12.44 o 
  -9  12   4        7.92        3.53     10.82 o 
  -8  12   4       49.82       51.84     12.70 o 
  -7  12   4       99.30      113.46     15.55 o 
  -6  12   4        7.14       14.55      6.85 o 
  -5  12   4        7.84        8.90      7.62 o 
  -4  12   4       25.78       36.58      9.87 o 
  -3  12   4        2.05        5.70      6.45 o 
  -2  12   4        0.94        0.60      5.80 o 
  -1  12   4        4.24        7.33      5.32 o 
   0  12   4       65.67       47.55      7.28 o 
   1  12   4       25.45       33.50      6.80 o 
   2  12   4       36.30       29.74      6.74 o 
   3  12   4       38.80       32.02      7.72 o 
   4  12   4        0.35        6.50      6.47 o 
   5  12   4        3.21        9.22      6.70 o 
   6  12   4       20.39       17.96      7.60 o 
   7  12   4       47.00       49.63     13.80 o 
   8  12   4        0.04        3.72      7.92 o 
   9  12   4        7.35       -0.62      8.15 o 
  -9  13   4        0.93       -3.35     10.82 o 
  -8  13   4        0.27        5.61      6.49 o 
  -7  13   4        6.93       12.48      7.01 o 
  -6  13   4       45.02       46.41     12.85 o 
  -5  13   4       15.30       27.68      9.78 o 
  -4  13   4       27.88       41.91     10.69 o 
  -3  13   4      355.97      361.12     33.90 o 
  -2  13   4        0.04        1.80      6.80 o 
  -1  13   4      200.51      216.09     29.11 o 
   0  13   4       23.16       17.51      5.00 o 
   1  13   4        2.98       -1.86      4.63 o 
   2  13   4        3.63        4.52      5.10 o 
   3  13   4        5.84       12.53      6.38 o 
   4  13   4       29.49       29.71      7.99 o 
   5  13   4        1.97       17.17      7.74 o 
   6  13   4       11.25        8.75     11.44 o 
   7  13   4        0.17        8.11      9.15 o 
   8  13   4        5.01        3.52      8.11 o 
   9  13   4        0.04       20.16     20.10 o 
  -8  14   4       37.78       28.82     18.45 o 
  -7  14   4       16.44       15.11     14.90 o 
  -6  14   4       57.26       46.69     11.81 o 
  -5  14   4        0.00       13.02      9.09 o 
  -4  14   4      191.80      179.13     22.63 o 
  -3  14   4       71.08       65.54     14.55 o 
  -2  14   4       30.64       18.35      9.05 o 
  -1  14   4        2.32        6.27      4.44 o 
   0  14   4      178.10      149.31     20.18 o 
   1  14   4        0.18        1.06      5.04 o 
   2  14   4        0.60       -1.57      5.46 o 
   3  14   4        8.53        7.93      5.95 o 
   4  14   4        1.77       15.00      7.15 o 
   5  14   4        5.29       11.14      7.92 o 
   6  14   4        0.28        7.79      7.82 o 
   7  14   4        0.51       12.50     12.35 o 
   8  14   4        5.27       -0.25     17.07 o 
  -8  15   4        0.44       -1.95      6.46 o 
  -7  15   4        7.96       15.96     15.60 o 
  -6  15   4       19.95       18.34     11.61 o 
  -5  15   4        3.16       29.77     17.62 o 
  -4  15   4        2.26       -0.68      9.13 o 
  -3  15   4       36.60       45.03     13.94 o 
  -2  15   4       11.98        6.46      7.67 o 
  -1  15   4        1.34        2.47      6.23 o 
   0  15   4        8.30       11.71      6.00 o 
   1  15   4        3.15        0.36      5.20 o 
   2  15   4       15.37       14.66      9.38 o 
   3  15   4        0.53        5.55      6.43 o 
   4  15   4        6.68       15.37      7.98 o 
   5  15   4        1.30        8.91      8.11 o 
   6  15   4        0.04        7.10      8.12 o 
   7  15   4        2.96       -1.22     17.07 o 
  -7  16   4        1.44        4.47      8.58 o 
  -6  16   4        4.02        4.91     19.75 o 
  -5  16   4        4.06        7.60     11.63 o 
  -4  16   4        5.25       15.10     10.78 o 
  -3  16   4        7.60       10.80      9.37 o 
  -2  16   4        3.77        4.28      6.62 o 
  -1  16   4        1.76       -1.01      6.46 o 
   0  16   4        0.34       -0.87      5.51 o 
   1  16   4        0.08        5.88      6.09 o 
   2  16   4        9.57        2.44      6.16 o 
   3  16   4        0.57        0.75      6.32 o 
   4  16   4        7.94        6.57      7.76 o 
   5  16   4        0.14        2.63      8.08 o 
   6  16   4        1.12       30.74     20.31 o 
  -5  17   4        0.07        3.84     13.80 o 
  -4  17   4        6.44       10.95     13.19 o 
  -3  17   4        0.03        2.03     14.69 o 
  -2  17   4        0.03        2.03      7.64 o 
  -1  17   4        0.16        3.24      8.38 o 
   0  17   4        2.74        0.91      6.58 o 
   1  17   4        0.71       -1.88      5.75 o 
   2  17   4        7.81        1.70      6.78 o 
   3  17   4        3.78        4.21      7.82 o 
   4  17   4        2.27        8.14      8.53 o 
  -3  18   4        1.56        9.21     12.30 o 
  -2  18   4        0.10        5.97     12.65 o 
  -1  18   4        9.23       11.47     11.98 o 
   0  18   4        7.59        4.93      8.36 o 
   1  18   4        0.57        3.23      9.76 o 
   2  18   4       20.33       35.99     14.63 o 
   3  18   4        9.40       19.83     24.61 o 
 -13   1   5        4.80      -20.00     19.60 o 
 -12   1   5        3.03        1.80      8.63 o 
 -11   1   5      146.12      110.72     16.99 o 
 -10   1   5       58.09       51.53     10.87 o 
  -9   1   5       13.22       10.10     10.45 o 
  -8   1   5       68.24       58.33      9.92 o 
  -7   1   5      313.64      298.05     14.64 o 
  -6   1   5       15.80       22.75      6.26 o 
  -5   1   5        3.45        9.38      4.75 o 
  -4   1   5        1.89       -0.31      2.54 o 
  -3   1   5      624.77      678.59     12.42 o 
  -2   1   5        4.83        8.48      2.79 o 
  -1   1   5     1179.92     1160.43     16.41 o 
   0   1   5      861.52      902.21     14.42 o 
   1   1   5      663.61      754.70     14.51 o 
   2   1   5      242.65      249.13      6.63 o 
   3   1   5        1.56        4.19      2.51 o 
   4   1   5        1.91        8.73      3.35 o 
   5   1   5       12.93       17.49      4.71 o 
   6   1   5       83.89       96.13      8.47 o 
   7   1   5        0.86        5.26      5.50 o 
   8   1   5       20.34       20.41      7.62 o 
   9   1   5        0.01       -1.17      6.56 o 
  10   1   5        3.04        0.60      7.28 o 
  11   1   5        0.64        2.91     10.11 o 
  12   1   5        0.15        4.15     11.78 o 
 -12   2   5       19.09       -2.10      8.58 o 
 -11   2   5        0.00       -1.41      7.35 o 
 -10   2   5       17.75       17.23      7.88 o 
  -9   2   5        1.78       12.47      7.52 o 
  -8   2   5      459.20      417.99     16.24 o 
  -7   2   5      337.49      307.21     13.66 o 
  -6   2   5        2.51        6.98      4.97 o 
  -5   2   5        7.42        7.49      4.57 o 
  -4   2   5       73.01      105.27      8.25 o 
  -3   2   5      134.44      120.25      6.32 o 
  -2   2   5       96.45      109.22      6.57 o 
  -1   2   5      138.36      139.19      7.12 o 
   0   2   5        2.34        6.33      2.36 o 
   1   2   5      262.69      214.01      7.05 o 
   2   2   5      127.66      146.21      7.14 o 
   3   2   5        0.16        1.62      2.11 o 
   4   2   5       22.95       35.70      5.11 o 
   5   2   5        7.18        3.19      4.16 o 
   6   2   5        0.27       -4.79      4.31 o 
   7   2   5        0.10       -0.06      5.00 o 
   8   2   5       27.92       30.12      8.50 o 
   9   2   5       93.92       91.24     23.86 o 
  10   2   5        2.57       14.41     10.96 o 
  11   2   5       19.36       15.30     12.33 o 
  12   2   5        2.41        3.38     10.26 o 
 -12   3   5        0.44       -4.57      9.56 o 
 -11   3   5       59.39       38.34     11.21 o 
 -10   3   5       25.64       18.39      8.76 o 
  -9   3   5       12.61       12.37      7.18 o 
  -7   3   5      154.33      181.86     13.17 o 
  -6   3   5       52.91       78.11      9.26 o 
  -5   3   5        0.06        1.89      3.58 o 
  -4   3   5        3.27       -2.19      2.97 o 
  -3   3   5      190.34      203.97      9.69 o 
  -2   3   5        0.01        1.06      2.33 o 
  -1   3   5      172.18      179.61      7.44 o 
   0   3   5      143.96      159.79      9.26 o 
   1   3   5        3.28        5.73      2.28 o 
   2   3   5      440.53      397.69     10.46 o 
   3   3   5      108.46      115.07      9.20 o 
   4   3   5       11.61       10.07      3.96 o 
   5   3   5      101.34      108.11     10.54 o 
   6   3   5      163.11      204.22     14.40 o 
   7   3   5      210.92      229.48     15.63 o 
   8   3   5       49.83       41.47      8.37 o 
   9   3   5        3.12       -2.58      6.54 o 
  10   3   5       13.63       23.50     12.90 o 
  11   3   5        6.50        5.25     10.88 o 
  12   3   5        2.19        5.31     14.37 o 
 -12   4   5        1.35        4.30      9.91 o 
 -11   4   5        1.08       -4.65      9.70 o 
 -10   4   5        0.80        3.51      6.44 o 
  -9   4   5       11.85       20.58      7.79 o 
  -8   4   5        0.04        0.96      6.04 o 
  -7   4   5       13.21       13.75      5.98 o 
  -6   4   5       31.22       56.07     12.39 o 
  -5   4   5       31.79       51.13      6.94 o 
  -4   4   5       23.71       21.73      4.55 o 
  -3   4   5       65.37       63.00      6.45 o 
  -2   4   5       40.27       47.77      4.89 o 
  -1   4   5       58.41       61.35      5.44 o 
   0   4   5        2.64        6.31      2.48 o 
   1   4   5      260.71      236.79     15.62 o 
   2   4   5       16.63       25.50      4.36 o 
   3   4   5      104.08      117.67      9.42 o 
   4   4   5       10.86       14.67      5.41 o 
   5   4   5      770.98      725.76     20.89 o 
   6   4   5      444.48      404.95     16.49 o 
   7   4   5      191.58      205.17     18.13 o 
   8   4   5        1.81       -0.49      5.46 o 
   9   4   5        6.25        7.77      6.91 o 
  10   4   5        3.66       11.84      8.46 o 
  11   4   5        1.52        2.24     12.16 o 
  12   4   5        3.60        3.66     12.43 o 
 -12   5   5        5.36        0.53     10.42 o 
 -11   5   5        4.75        9.23      9.82 o 
 -10   5   5        5.36       11.02      8.24 o 
  -9   5   5        2.59       -1.62      6.21 o 
  -8   5   5       62.28       84.14     11.13 o 
  -7   5   5        3.07        4.87      6.04 o 
  -6   5   5      138.75      186.96     12.80 o 
  -5   5   5       65.19       69.19      9.00 o 
  -4   5   5       11.64       22.55      4.67 o 
  -3   5   5       58.68       86.29      7.36 o 
  -2   5   5        3.15        4.88      2.81 o 
  -1   5   5       56.80       66.61      5.59 o 
   0   5   5      184.30      184.86      9.77 o 
   1   5   5       14.18       17.03      6.04 o 
   2   5   5      197.08      193.16     11.67 o 
   3   5   5      222.90      243.99     15.20 o 
   4   5   5      404.97      388.20     15.53 o 
   5   5   5      236.25      257.13     15.26 o 
   6   5   5       64.56       73.33     11.10 o 
   7   5   5      319.94      247.99     15.92 o 
   8   5   5        1.91        4.21      6.11 o 
   9   5   5        0.03        2.13      6.84 o 
  10   5   5        4.69       12.94      8.31 o 
  11   5   5        0.02       -3.49      8.36 o 
 -12   6   5        6.06        1.16     19.45 o 
 -11   6   5        0.35       -8.73      8.77 o 
 -10   6   5        0.99       -0.06      9.38 o 
  -9   6   5       11.70       21.85      8.56 o 
  -8   6   5        9.10       20.86     10.20 o 
  -7   6   5        0.42        1.93      5.64 o 
  -6   6   5       15.58       26.33      6.10 o 
  -5   6   5     1152.96     1113.04     20.65 o 
  -4   6   5       32.32       58.91      6.72 o 
  -3   6   5       29.91       27.09      5.11 o 
  -2   6   5        0.32       -0.17      2.40 o 
  -1   6   5      100.39      119.01      8.46 o 
   0   6   5       64.98       77.46      7.11 o 
   1   6   5        0.93        3.01      3.33 o 
   2   6   5      304.77      278.49     13.67 o 
   3   6   5      589.86      525.24     16.07 o 
   4   6   5        8.40        8.51      5.10 o 
   5   6   5       74.61       97.86     12.73 o 
   6   6   5      400.95      389.12     17.25 o 
   7   6   5        0.05        2.40      5.40 o 
   8   6   5        8.48       11.14      7.21 o 
   9   6   5        0.27       -0.90      6.53 o 
  10   6   5        0.78        2.89      7.87 o 
  11   6   5        0.14       12.88      9.48 o 
 -11   7   5        0.08        7.24     10.71 o 
 -10   7   5        0.55        2.60      8.59 o 
  -9   7   5        0.65        7.63      7.98 o 
  -8   7   5        0.78        3.08      6.11 o 
  -7   7   5       21.65       23.73      7.19 o 
  -6   7   5       10.94        5.55      5.24 o 
  -5   7   5        4.94        4.70      4.34 o 
  -4   7   5       69.97       76.41      7.45 o 
  -3   7   5      215.53      233.87     14.20 o 
  -2   7   5       22.58       26.59      4.15 o 
  -1   7   5       37.81       49.35      6.51 o 
   0   7   5      167.29      190.18     19.64 o 
   1   7   5        0.13        3.22      3.56 o 
   2   7   5        0.21       -1.11      3.35 o 
   3   7   5       70.23       79.63      9.09 o 
   4   7   5      184.37      200.42     17.59 o 
   5   7   5      105.58      136.75     13.67 o 
   6   7   5        0.27        5.71      6.16 o 
   7   7   5        9.46        6.80      6.08 o 
   8   7   5        1.30        5.35      6.71 o 
   9   7   5        2.44       11.99      9.73 o 
  10   7   5        3.98       -2.11      7.65 o 
  11   7   5        1.35        1.10      9.24 o 
 -11   8   5        0.17        2.15     10.78 o 
 -10   8   5        0.28       -7.70      8.73 o 
  -9   8   5        2.50        2.97      8.43 o 
  -8   8   5       14.82        8.09      7.73 o 
  -7   8   5        0.01        7.49      5.77 o 
  -6   8   5       35.96       46.55      7.52 o 
  -5   8   5       65.54       93.25      9.19 o 
  -4   8   5       22.19       24.23      5.50 o 
  -3   8   5      246.95      250.20     17.81 o 
  -2   8   5        7.39       10.39      4.18 o 
  -1   8   5      112.65      140.16      9.98 o 
   0   8   5        8.63       13.73      4.29 o 
   1   8   5      541.46      472.20     19.24 o 
   2   8   5       51.50       50.97      9.44 o 
   3   8   5      997.03      975.29     25.08 o 
   4   8   5       71.74       86.16     11.56 o 
   5   8   5       39.39       35.33      9.84 o 
   6   8   5       22.46       24.73      9.04 o 
   7   8   5        4.64        7.76      7.15 o 
   8   8   5        0.01        0.23      6.03 o 
   9   8   5        0.25        0.75      8.00 o 
  10   8   5        0.01        8.52      9.01 o 
 -11   9   5        5.64        0.74      9.61 o 
 -10   9   5       10.87        3.31      9.83 o 
  -9   9   5        5.39       14.54     11.04 o 
  -8   9   5       10.81       13.31     12.34 o 
  -7   9   5        0.94        6.87      6.21 o 
  -6   9   5        7.42       16.71      5.98 o 
  -5   9   5       43.27       48.78      7.87 o 
  -4   9   5        0.31       -1.56      3.69 o 
  -3   9   5       79.79       77.81      9.65 o 
  -2   9   5       60.57       71.90      8.99 o 
  -1   9   5       28.67       38.88      6.13 o 
   0   9   5       10.29       17.13      6.17 o 
   1   9   5      134.86      160.21     11.77 o 
   2   9   5       63.54       72.05      8.68 o 
   3   9   5        0.05        4.39      4.39 o 
   4   9   5      693.36      629.37     21.55 o 
   5   9   5        6.85       12.19      7.36 o 
   6   9   5       35.31       40.10      9.99 o 
   7   9   5       46.74       46.21     12.70 o 
   8   9   5        7.42       20.14      8.77 o 
   9   9   5        8.51       27.13     15.25 o 
  10   9   5        6.07       14.39      9.32 o 
 -10  10   5       19.92       20.48     12.52 o 
  -9  10   5       65.58       59.39     13.49 o 
  -8  10   5       13.33       11.72      8.83 o 
  -7  10   5        3.37       49.42     22.86 o 
  -6  10   5       13.29        9.09      6.35 o 
  -5  10   5        0.90        3.43      6.53 o 
  -4  10   5       28.69       36.77      7.98 o 
  -3  10   5       10.56       19.33      7.13 o 
  -2  10   5       13.13        6.87      5.86 o 
  -1  10   5       52.34       51.31      8.47 o 
   0  10   5       11.24       22.35      6.32 o 
   1  10   5        4.60        4.38      4.16 o 
   2  10   5       50.34       43.22      7.21 o 
   3  10   5       21.71       19.45      6.00 o 
   4  10   5       34.44       39.11      9.46 o 
   5  10   5      125.05      133.15     14.37 o 
   6  10   5        0.02       -2.95      7.01 o 
   7  10   5       21.56       17.32      7.91 o 
   8  10   5        1.63        1.78      7.48 o 
   9  10   5        0.12       14.66     21.37 o 
  10  10   5        0.10       -0.43     12.16 o 
 -10  11   5       24.27       26.60     13.20 o 
  -9  11   5        8.60        1.20      9.95 o 
  -8  11   5        0.01       -1.53      8.88 o 
  -7  11   5        0.14       -0.69      8.67 o 
  -6  11   5        4.62       11.92      7.61 o 
  -5  11   5        4.24       12.16      8.41 o 
  -4  11   5        0.66       -1.09      6.47 o 
  -3  11   5       11.76       27.78      7.80 o 
  -2  11   5       33.67       14.00      7.51 o 
  -1  11   5        0.70        1.91      5.23 o 
   0  11   5       16.11       11.90      5.83 o 
   1  11   5        3.79        1.63      3.80 o 
   2  11   5       53.24       36.46      8.17 o 
   3  11   5       78.48       75.25     12.76 o 
   4  11   5       92.37      117.83     13.32 o 
   5  11   5        2.20        3.54      6.59 o 
   6  11   5       85.45       83.94     12.06 o 
   7  11   5        4.12       14.48      8.79 o 
   8  11   5       12.40        8.85     12.35 o 
   9  11   5        0.01        0.09      9.17 o 
  -9  12   5        4.85       13.45     11.94 o 
  -8  12   5        4.89       10.30     10.26 o 
  -7  12   5        2.89       11.16      8.92 o 
  -6  12   5       29.73       45.19     11.20 o 
  -5  12   5       15.24       13.67      8.89 o 
  -4  12   5       49.38       47.97     11.11 o 
  -3  12   5        0.03       11.39      7.78 o 
  -2  12   5       16.57       20.20      8.74 o 
  -1  12   5       21.61       20.52      8.06 o 
   1  12   5      159.84      118.70     20.50 o 
   2  12   5       31.47       19.22      5.43 o 
   3  12   5       59.15       29.29     10.15 o 
   4  12   5        0.00        3.76      5.72 o 
   5  12   5        6.55       10.23      7.35 o 
   6  12   5        0.02       -1.71      7.53 o 
   7  12   5        7.37        2.72      8.16 o 
   8  12   5        0.59       -0.30      8.38 o 
   9  12   5        6.39       21.12     17.67 o 
  -9  13   5        7.16       12.51     19.95 o 
  -8  13   5        0.15        6.76     47.25 o 
  -7  13   5      107.28      102.85     17.41 o 
  -6  13   5       14.10       14.08     10.22 o 
  -5  13   5       15.12       17.34      9.80 o 
  -4  13   5        3.33        3.21      9.75 o 
  -3  13   5       57.09       68.91     18.33 o 
  -2  13   5        0.12        1.86      6.84 o 
  -1  13   5        6.30       11.48      8.85 o 
   0  13   5       16.15       16.39      5.37 o 
   1  13   5        9.51        4.77      4.51 o 
   2  13   5        0.47        4.14      4.55 o 
   3  13   5        5.81        7.99      6.04 o 
   4  13   5       25.95       19.26     10.73 o 
   5  13   5        1.10        2.16      7.04 o 
   6  13   5       11.68        1.59     11.99 o 
   7  13   5        0.92        9.99      8.38 o 
   8  13   5        7.19       38.08     24.11 o 
  -8  14   5        4.63        1.71      9.64 o 
  -7  14   5        2.17        0.54     11.37 o 
  -6  14   5       98.79       99.84     18.29 o 
  -5  14   5       30.75       20.71     11.32 o 
  -4  14   5       40.13       51.59     14.99 o 
  -3  14   5       30.87       36.49     13.14 o 
  -2  14   5        9.83        8.08      8.03 o 
  -1  14   5       39.55       19.23      8.91 o 
   0  14   5        8.17        5.55      4.54 o 
   1  14   5        5.60        3.60      5.10 o 
   2  14   5        0.02       -3.76      4.26 o 
   3  14   5        3.29        4.47      6.26 o 
   4  14   5        0.04       -0.14      6.36 o 
   5  14   5        0.03        1.02      7.70 o 
   6  14   5        4.33        9.86     19.32 o 
   7  14   5        1.05       18.74     18.18 o 
  -7  15   5       21.44       23.09     13.98 o 
  -6  15   5       55.92       45.76     32.13 o 
  -5  15   5        5.77       27.30     29.14 o 
  -4  15   5        0.17       -2.53     10.05 o 
  -3  15   5        0.21        3.67     10.65 o 
  -2  15   5        5.72        9.92      9.87 o 
  -1  15   5       11.75        7.46      4.96 o 
   0  15   5        0.24        0.43      5.43 o 
   1  15   5       11.36        3.91      4.69 o 
   2  15   5        1.17        3.56      5.73 o 
   3  15   5        1.20        5.54      7.24 o 
   4  15   5        1.47        7.72      7.16 o 
   5  15   5        1.36        2.69      7.87 o 
   6  15   5        0.02       12.15     17.52 o 
  -6  16   5        1.66       -1.33     12.67 o 
  -5  16   5        1.13      -11.65     15.50 o 
  -4  16   5        5.34       17.18     13.02 o 
  -3  16   5        7.18       -2.72     11.24 o 
  -2  16   5        0.00       -3.24     12.05 o 
  -1  16   5        5.31        5.59      7.95 o 
   0  16   5        7.90        9.17      6.67 o 
   1  16   5        3.55       -2.33      3.93 o 
   2  16   5        6.26        2.29      5.80 o 
   3  16   5        0.36        0.07      4.76 o 
   4  16   5        0.19        3.74      6.80 o 
  -4  17   5        1.18        3.75     18.23 o 
  -3  17   5        0.00        0.51     16.76 o 
  -2  17   5        0.93        4.33      8.63 o 
  -1  17   5        0.11       -4.36      6.61 o 
   0  17   5        1.21        1.35      6.20 o 
   1  17   5        0.01        3.97      5.57 o 
   2  17   5        0.00        2.14      9.82 o 
   3  17   5        0.05       -2.17     14.72 o 
 -12   0   6        0.13        4.05     13.59 o 
 -11   0   6        0.03       14.22     12.70 o 
 -10   0   6       55.01       47.29     30.79 o 
  -9   0   6       85.42       63.00     15.75 o 
  -8   0   6        5.51        4.78      9.48 o 
  -7   0   6       12.19        5.20      8.52 o 
  -6   0   6       26.15       57.80     13.29 o 
  -5   0   6      116.35      162.16     17.46 o 
  -4   0   6      440.42      467.59     21.45 o 
  -3   0   6      702.88      727.62     35.42 o 
  -2   0   6     1296.82     1431.83     28.75 o 
  -1   0   6     1123.90     1134.61     53.41 o 
   0   0   6       96.23      122.07     12.61 o 
   1   0   6        0.02        6.36      3.80 o 
   2   0   6       28.85       32.54      6.11 o 
   3   0   6      140.70      176.04     11.86 o 
   4   0   6        0.77        4.51     10.94 o 
   5   0   6       26.45       30.57     11.95 o 
   6   0   6      115.99      140.94     19.29 o 
   7   0   6        2.74        7.80     11.55 o 
   8   0   6       21.53        3.14     12.76 o 
   9   0   6       11.91        6.99     12.46 o 
  10   0   6       14.91        3.95     14.38 o 
 -12   1   6        0.18       -5.16     11.10 o 
 -11   1   6       44.69       32.59     11.43 o 
 -10   1   6       32.04       26.38     10.25 o 
  -9   1   6        2.20       -0.68      7.21 o 
  -8   1   6        9.09       13.37      8.49 o 
  -7   1   6       20.71       28.53      7.43 o 
  -6   1   6        2.04        3.06      5.57 o 
  -5   1   6       22.47       27.75      6.40 o 
  -4   1   6       49.75       55.70      9.40 o 
  -3   1   6       45.15       57.51      6.58 o 
  -2   1   6      135.00      169.72      8.69 o 
  -1   1   6      118.58      150.76      8.42 o 
   0   1   6       42.82       52.22      5.39 o 
   1   1   6      263.17      263.55      8.96 o 
   2   1   6       53.93       55.81      4.77 o 
   3   1   6       26.40       36.22      5.29 o 
   4   1   6        8.65       15.12      4.95 o 
   5   1   6        4.16       -1.20      7.42 o 
   6   1   6       26.23       36.85     10.11 o 
   7   1   6       55.63       53.08     14.56 o 
   8   1   6        5.98        4.91     11.14 o 
   9   1   6       13.11       11.31     11.83 o 
  10   1   6        9.04       -0.85     10.71 o 
  11   1   6        3.71       10.00     19.07 o 
 -12   2   6        0.53        5.47     21.93 o 
 -11   2   6       40.17       36.48     11.46 o 
 -10   2   6      172.72      142.41     15.09 o 
  -9   2   6        0.21       -4.27      6.49 o 
  -8   2   6       45.23       47.78     10.79 o 
  -7   2   6       56.02       81.60     11.10 o 
  -6   2   6       86.98      120.58     14.36 o 
  -5   2   6        7.02        1.14      5.45 o 
  -4   2   6        3.11       11.24      4.62 o 
  -3   2   6        7.43        9.72      4.07 o 
  -2   2   6       53.19       74.59      6.48 o 
  -1   2   6       61.71       66.77      6.30 o 
   0   2   6      146.93      172.97      8.46 o 
   1   2   6       24.63       45.74      5.05 o 
   2   2   6       35.52       45.55      5.70 o 
   3   2   6       14.83       13.48      3.98 o 
   4   2   6       14.29       18.57      5.19 o 
   5   2   6        5.11        1.35      4.41 o 
   6   2   6       69.12       69.81     10.10 o 
   7   2   6        1.13        6.18      8.02 o 
   8   2   6      140.15      158.15     23.36 o 
   9   2   6       12.79        5.31     10.81 o 
  10   2   6       13.23       13.79     13.25 o 
  11   2   6        2.63       -8.36     12.82 o 
 -12   3   6        2.56       18.48     19.90 o 
 -11   3   6       55.75       95.47     37.06 o 
 -10   3   6       53.11       43.43     11.35 o 
  -9   3   6        6.30        4.87      8.70 o 
  -8   3   6        0.04        4.50      8.08 o 
  -7   3   6        0.05       -0.80      6.40 o 
  -6   3   6        0.00        0.85      5.59 o 
  -5   3   6       19.84       33.81      7.99 o 
  -4   3   6        0.70        3.56      3.73 o 
  -3   3   6        4.86        8.40      3.66 o 
  -2   3   6       19.77       21.50      4.85 o 
  -1   3   6        0.95        5.62      3.18 o 
   0   3   6       57.10       68.92      6.00 o 
   1   3   6        2.55        6.51      3.50 o 
   2   3   6       40.39       54.40      6.32 o 
   3   3   6        0.80       -0.98      3.22 o 
   4   3   6       99.84      123.68      9.86 o 
   5   3   6       43.66       46.95      8.34 o 
   6   3   6      106.95      112.01     12.28 o 
   7   3   6        0.40        4.53      6.17 o 
   8   3   6       42.75       35.48     11.24 o 
   9   3   6       14.08       12.96      9.90 o 
  10   3   6       12.29        7.38     12.92 o 
  11   3   6       17.31        7.71     13.74 o 
 -11   4   6        0.14        6.48      8.94 o 
 -10   4   6        1.73        6.92      8.58 o 
  -9   4   6       79.13       74.88     12.37 o 
  -8   4   6       33.29       40.08      9.30 o 
  -7   4   6        0.38        1.73      6.04 o 
  -6   4   6        2.56        3.27      5.87 o 
  -5   4   6        0.01        0.11      4.74 o 
  -4   4   6       65.50       94.73      8.32 o 
  -3   4   6       21.65       24.73      7.24 o 
  -2   4   6       11.95        7.31      3.20 o 
  -1   4   6       62.16       73.10      6.36 o 
   0   4   6       13.29       12.39      4.81 o 
   1   4   6       45.75       57.43      6.98 o 
   2   4   6       92.40       96.68      8.25 o 
   3   4   6      246.31      264.33     10.46 o 
   4   4   6      537.88      477.69     17.98 o 
   5   4   6      321.87      310.54     17.15 o 
   6   4   6       29.03       26.85      8.40 o 
   7   4   6        1.40        6.71      6.50 o 
   8   4   6       27.48       23.05      8.46 o 
   9   4   6        4.75        4.31      9.87 o 
  10   4   6        2.54        7.31     12.26 o 
  11   4   6        5.34       12.03     14.14 o 
 -11   5   6        1.26      -11.84     12.72 o 
 -10   5   6        5.51        5.01      9.08 o 
  -9   5   6        2.93        1.30      7.46 o 
  -8   5   6      152.03      153.73     13.91 o 
  -7   5   6        0.09       -2.49      6.28 o 
  -6   5   6       76.74       86.37     10.99 o 
  -5   5   6       67.23       83.13     11.46 o 
  -4   5   6        0.25       -0.23      3.90 o 
  -3   5   6       22.15       25.73      5.29 o 
  -2   5   6      326.64      320.57     10.90 o 
  -1   5   6       26.50       39.96      6.24 o 
   0   5   6        7.40       17.82      4.63 o 
   1   5   6       82.50       92.73      9.15 o 
   2   5   6      445.70      443.60     12.62 o 
   3   5   6     1111.58     1092.45     23.69 o 
   4   5   6      118.78      158.07     13.79 o 
   5   5   6        6.07        8.73      6.23 o 
   6   5   6       45.03       42.16      9.69 o 
   7   5   6       31.54       26.13      8.03 o 
   8   5   6        0.07        2.19      6.69 o 
   9   5   6        0.34        5.44      8.19 o 
  10   5   6        1.94       12.79     11.06 o 
  11   5   6        7.27       23.70     21.98 o 
 -11   6   6        0.64        7.36     11.07 o 
 -10   6   6        0.36        4.60      9.47 o 
  -9   6   6        2.47       13.44      8.15 o 
  -8   6   6        3.84       -0.79      6.66 o 
  -7   6   6       14.42       22.52      7.57 o 
  -6   6   6       32.16       50.64     10.19 o 
  -5   6   6       64.45       79.80      8.64 o 
  -4   6   6        7.78       17.03      5.09 o 
  -3   6   6      542.66      503.61     15.67 o 
  -2   6   6       12.47       11.70      5.27 o 
  -1   6   6      292.78      280.02     11.14 o 
   0   6   6        3.50        8.03      4.12 o 
   1   6   6       77.39      100.24      9.37 o 
   2   6   6        0.17        5.13      4.76 o 
   3   6   6        0.14       -0.06      4.39 o 
   4   6   6      264.19      248.71     19.60 o 
   5   6   6        7.56        2.81      5.81 o 
   6   6   6       35.06       38.46      9.45 o 
   7   6   6        1.43       -3.96      6.06 o 
   8   6   6        3.05        7.80      7.31 o 
   9   6   6        0.98        8.80      8.90 o 
  10   6   6       11.99       13.22     10.33 o 
 -11   7   6        4.96       10.52     17.67 o 
 -10   7   6        0.00       -2.27      8.67 o 
  -9   7   6        2.00       -5.48      7.85 o 
  -8   7   6       30.35       51.86     17.37 o 
  -7   7   6        4.01       17.93     10.66 o 
  -6   7   6      140.48      136.76     14.47 o 
  -5   7   6       13.54       12.33      5.69 o 
  -4   7   6      656.44      678.86     16.98 o 
  -3   7   6      284.11      303.40     20.02 o 
  -2   7   6      156.65      185.67     13.24 o 
  -1   7   6      268.18      264.51     15.61 o 
   0   7   6     1326.08     1260.79     24.48 o 
   1   7   6      202.68      227.18     17.39 o 
   2   7   6      112.63      124.19     11.35 o 
   3   7   6      239.54      245.93     14.52 o 
   4   7   6       31.35       37.94      8.76 o 
   5   7   6        0.06        5.30      6.70 o 
   6   7   6        0.87       -0.47      6.48 o 
   7   7   6        3.10        6.15      7.21 o 
   8   7   6        0.49        4.21      7.03 o 
   9   7   6        5.12        0.54      8.21 o 
  10   7   6        0.42        7.04      9.54 o 
 -11   8   6        6.73       -3.60     13.72 o 
 -10   8   6        0.94        7.02     10.67 o 
  -9   8   6        0.03       -5.57      8.42 o 
  -8   8   6        1.12        3.08      7.36 o 
  -7   8   6       43.87       65.64     10.75 o 
  -6   8   6       40.65       45.30      9.23 o 
  -5   8   6      128.12      133.19     12.51 o 
  -4   8   6       70.46       79.90     16.36 o 
  -3   8   6       18.38       15.76      6.49 o 
  -2   8   6        3.91        6.98      5.58 o 
  -1   8   6      148.36      163.02     11.18 o 
   0   8   6       68.27       85.40     10.74 o 
   1   8   6      874.32      816.55     27.01 o 
   2   8   6      100.04      120.95     11.63 o 
   3   8   6       82.12       93.25     10.28 o 
   4   8   6        7.78        7.59      7.31 o 
   5   8   6        9.33       15.74      8.06 o 
   6   8   6        0.44       -0.49      6.57 o 
   7   8   6        4.54        5.42      7.79 o 
   8   8   6        0.33        3.27      9.60 o 
   9   8   6        6.56        8.16      9.58 o 
  10   8   6       13.28        3.90     18.15 o 
 -10   9   6        1.39        3.71     11.17 o 
  -9   9   6        0.93        0.24      9.94 o 
  -8   9   6       12.68       17.95     10.47 o 
  -7   9   6        0.73       10.39      8.09 o 
  -6   9   6        0.04        3.75      6.80 o 
  -5   9   6        0.00       -1.57      6.03 o 
  -4   9   6       15.49       19.46      7.06 o 
  -3   9   6        1.02        8.09      6.43 o 
  -2   9   6        5.80        6.41      6.19 o 
  -1   9   6       27.50       22.67      8.23 o 
   0   9   6       12.88       22.53      6.91 o 
   1   9   6        5.43        5.33      4.94 o 
   2   9   6      281.55      264.78     16.45 o 
   3   9   6        0.01        1.16      4.64 o 
   4   9   6       94.25      103.71     13.76 o 
   5   9   6        6.58       13.55      7.75 o 
   6   9   6        1.89       -0.23      6.86 o 
   7   9   6        2.13       -8.24     10.16 o 
   8   9   6        0.30        5.61      8.46 o 
   9   9   6       16.21       17.89     10.50 o 
 -10  10   6        3.93        2.73     14.99 o 
  -9  10   6        0.01       -3.19     11.77 o 
  -8  10   6       17.91       16.57     10.66 o 
  -7  10   6        0.80       -7.03     10.81 o 
  -6  10   6       20.85       11.09      7.72 o 
  -5  10   6        1.48       -7.22      8.69 o 
  -4  10   6        7.05        1.11      6.44 o 
  -3  10   6        1.50        6.12      6.35 o 
  -2  10   6       43.74       44.08      9.92 o 
  -1  10   6        9.73        4.10      6.93 o 
   0  10   6        0.39       -1.53      5.26 o 
   1  10   6        3.29        2.98      4.31 o 
   2  10   6        8.13        7.40      4.49 o 
   3  10   6       25.48       39.74      8.17 o 
   4  10   6       90.79       98.37     12.29 o 
   5  10   6       24.96       40.40     10.78 o 
   6  10   6        0.16        2.02      8.14 o 
   7  10   6       18.84       11.82      8.82 o 
   8  10   6        7.16       14.65      9.74 o 
   9  10   6       25.82       30.86     16.03 o 
  -9  11   6       35.91       32.97     22.08 o 
  -8  11   6        3.02       -1.57     23.22 o 
  -7  11   6       37.01       25.53     15.41 o 
  -6  11   6        2.44        2.66      7.62 o 
  -5  11   6        0.00        2.19      7.33 o 
  -4  11   6        2.24        9.34      7.43 o 
  -3  11   6        0.21        3.77      6.90 o 
  -2  11   6       74.09       65.08     11.56 o 
  -1  11   6        3.45       12.18      7.46 o 
   0  11   6        0.03       -2.98      5.37 o 
   1  11   6        3.60       -0.33      3.61 o 
   2  11   6        0.00       -3.32      3.37 o 
   3  11   6       33.03       22.29      6.03 o 
   4  11   6        6.66        1.48      7.05 o 
   5  11   6       20.71       24.70      8.89 o 
   6  11   6       19.03       25.97     10.36 o 
   7  11   6        4.24        7.22      9.48 o 
   8  11   6        5.94        3.44      9.54 o 
  -8  12   6        4.92        3.98     14.94 o 
  -7  12   6        1.89        7.62     13.68 o 
  -6  12   6       19.43       22.57     12.29 o 
  -5  12   6       13.02       25.25     16.09 o 
  -4  12   6        1.58        3.17      8.38 o 
  -3  12   6        9.03        7.81      8.24 o 
  -2  12   6       19.73       31.09      9.23 o 
  -1  12   6        4.89        7.81      6.86 o 
   0  12   6       44.99       41.37     28.51 o 
   1  12   6       65.35       42.75     15.35 o 
   2  12   6       10.47        6.56      4.92 o 
   3  12   6        8.57        9.51      7.84 o 
   4  12   6        1.82        5.29      7.42 o 
   5  12   6        5.44       13.96      9.12 o 
   6  12   6        0.37        6.45      8.51 o 
   7  12   6        0.06        2.83      9.13 o 
   8  12   6        0.85        4.00     17.52 o 
  -7  13   6       16.61       -1.32     15.55 o 
  -6  13   6        1.19        5.70     11.00 o 
  -5  13   6       35.59       27.16     12.22 o 
  -4  13   6        0.05        1.36      9.21 o 
  -3  13   6       51.03       43.68     11.12 o 
  -2  13   6       30.49       27.40      9.74 o 
  -1  13   6       22.34       17.93     11.66 o 
   0  13   6       52.26       27.36     13.93 o 
   1  13   6        0.81        5.85      4.55 o 
   2  13   6        1.16        3.46      4.59 o 
   3  13   6        4.39        5.88      5.75 o 
   4  13   6        0.80        1.63      5.16 o 
   5  13   6        6.07        7.08      7.27 o 
   6  13   6        0.43        5.75     10.37 o 
   7  13   6        1.28       27.80     20.36 o 
  -7  14   6        3.24        3.92     12.40 o 
  -6  14   6        8.90       16.70     13.91 o 
  -5  14   6       26.89       49.56     16.09 o 
  -4  14   6       17.17       21.87     13.23 o 
  -3  14   6        9.61       19.19     12.31 o 
  -2  14   6       31.76       35.47     14.26 o 
  -1  14   6        1.09        1.42     15.14 o 
   0  14   6        0.42        0.12      5.04 o 
   1  14   6       10.69        7.27      5.17 o 
   2  14   6       14.46       12.71      6.93 o 
   3  14   6       16.53        5.94      6.81 o 
   4  14   6       11.57        6.64      9.59 o 
   5  14   6        4.66        7.44      7.61 o 
  -6  15   6       14.09        8.51     21.98 o 
  -5  15   6        7.76       16.28     15.18 o 
  -4  15   6       11.66        7.28     14.03 o 
  -3  15   6        1.82       -1.46     11.15 o 
  -2  15   6       23.38       15.13     12.03 o 
  -1  15   6        1.99        0.72      4.95 o 
   0  15   6        0.01        0.05      5.73 o 
   1  15   6        0.01        1.00      5.02 o 
   2  15   6        8.03        4.27      4.25 o 
   3  15   6        3.10        5.76      7.06 o 
   4  15   6        0.02        1.08      8.42 o 
  -4  16   6        0.24       12.86     19.85 o 
  -3  16   6        0.75        4.57     12.29 o 
  -2  16   6        4.49       12.46     17.88 o 
  -1  16   6        0.29        1.29      5.87 o 
   0  16   6        0.01        2.99      5.20 o 
   1  16   6        0.11        4.34      5.73 o 
   2  16   6        2.60       -1.37     14.54 o 
   3  16   6        1.11        8.66     18.13 o 
 -11   1   7        4.24        5.07      9.06 o 
 -10   1   7        1.17       10.20      8.54 o 
  -9   1   7        0.66       -0.11      7.20 o 
  -8   1   7       11.23       17.53      9.04 o 
  -7   1   7        8.94       12.20      7.80 o 
  -6   1   7       42.58       41.99     18.49 o 
  -5   1   7      232.25      303.72     16.91 o 
  -4   1   7       82.40      107.75     15.87 o 
  -3   1   7       98.68      120.25     11.31 o 
  -2   1   7        7.64        4.15      4.47 o 
  -1   1   7       23.59       40.74      5.86 o 
   0   1   7       17.94       20.17      5.98 o 
   1   1   7        0.57        2.85      3.80 o 
   2   1   7       10.58        8.96      4.63 o 
   3   1   7       27.12       24.57      7.39 o 
   4   1   7        0.08        4.73      6.35 o 
   5   1   7        0.01        2.09      6.80 o 
   6   1   7       33.92       34.07     11.45 o 
   7   1   7        1.66       -3.99      8.95 o 
   8   1   7        0.16       10.26     11.09 o 
   9   1   7        1.53        4.50     11.88 o 
  10   1   7        1.08       -2.87     11.77 o 
 -11   2   7        1.18        7.56      9.31 o 
 -10   2   7       28.42       28.63     10.22 o 
  -9   2   7       21.26       10.65      8.43 o 
  -8   2   7        5.33        2.04     11.70 o 
  -7   2   7       17.55       23.82      7.64 o 
  -6   2   7       23.74       17.32      6.79 o 
  -5   2   7       92.27      106.33     12.77 o 
  -4   2   7       17.13       14.01      5.84 o 
  -3   2   7       93.52      111.38     10.62 o 
  -2   2   7      126.63      158.89     15.76 o 
  -1   2   7        5.97        4.15      3.30 o 
   0   2   7       31.38       39.92      7.68 o 
   1   2   7        1.80        5.23      4.46 o 
   2   2   7       10.70       12.10      4.67 o 
   3   2   7       21.75       15.73      5.00 o 
   4   2   7      164.12      164.36     22.01 o 
   5   2   7       45.64       37.41     10.63 o 
   6   2   7       31.45       36.34     12.03 o 
   7   2   7       59.63       50.61     14.31 o 
   8   2   7        0.05        6.03     10.27 o 
   9   2   7        3.18       -0.81     11.30 o 
  10   2   7       23.92        7.48     12.61 o 
 -11   3   7        3.17        0.08      9.05 o 
 -10   3   7       63.63       31.45     13.44 o 
  -9   3   7        6.22        2.36      8.29 o 
  -8   3   7       10.80        7.95      8.50 o 
  -7   3   7       12.94       14.20      7.59 o 
  -6   3   7       63.83       67.86     10.50 o 
  -5   3   7       12.85       20.83     12.12 o 
  -4   3   7       71.24       95.76     12.12 o 
  -3   3   7       58.80       69.34      7.83 o 
  -2   3   7       21.89       29.24      5.60 o 
  -1   3   7       84.84       85.66     11.77 o 
   0   3   7       13.40       16.45      5.39 o 
   1   3   7        2.16        8.13      4.91 o 
   2   3   7      191.63      191.97     16.51 o 
   3   3   7      165.67      168.93     14.48 o 
   4   3   7        0.11       -3.37      4.73 o 
   5   3   7      460.02      474.99     21.27 o 
   6   3   7       14.33       13.48      8.52 o 
   7   3   7       34.27       20.32     14.58 o 
   8   3   7        5.30       -3.20      7.47 o 
   9   3   7       46.66       25.96     13.47 o 
  10   3   7        0.00        5.51     13.35 o 
 -11   4   7       26.33       24.47     15.55 o 
 -10   4   7       10.55       11.13     10.36 o 
  -9   4   7        3.25       11.29      8.72 o 
  -8   4   7        7.46       14.50      8.28 o 
  -7   4   7        3.75        7.59      7.17 o 
  -6   4   7       21.70       25.29      9.68 o 
  -5   4   7       21.27       32.32      7.69 o 
  -4   4   7        2.45        2.99      5.29 o 
  -3   4   7        4.08        3.88      4.13 o 
  -2   4   7        5.42       14.96      5.88 o 
  -1   4   7       17.95       21.22      5.61 o 
   0   4   7        0.09       12.14      5.53 o 
   1   4   7      129.21      148.14     11.79 o 
   2   4   7      105.10      109.57      9.19 o 
   3   4   7      170.77      173.95     20.12 o 
   4   4   7      229.96      205.27     39.16 o 
   5   4   7       41.64       41.23      9.24 o 
   6   4   7       46.44       36.69      9.50 o 
   7   4   7       10.24        8.06      9.62 o 
   8   4   7       66.95       38.07     14.15 o 
   9   4   7        0.00        2.34     10.56 o 
  10   4   7        0.46      -18.33     15.60 o 
 -11   5   7        2.11       16.38     14.03 o 
 -10   5   7       18.05       21.33     10.56 o 
  -9   5   7        3.60       -1.79      7.86 o 
  -8   5   7       88.50       79.76     11.26 o 
  -7   5   7       56.20       35.76      8.17 o 
  -6   5   7       60.70       58.28      9.22 o 
  -5   5   7        0.00        1.84      5.82 o 
  -4   5   7       67.11       93.47     12.21 o 
  -3   5   7       12.59       23.47      6.96 o 
  -2   5   7       32.52       41.66      7.79 o 
  -1   5   7       21.74       27.48      6.88 o 
   0   5   7       13.89       23.49      6.26 o 
   1   5   7      648.65      604.53     17.58 o 
   2   5   7      155.16      208.34     16.95 o 
   3   5   7      329.91      313.99     26.01 o 
   4   5   7       36.28       33.30      8.23 o 
   5   5   7        1.73       -3.26      5.92 o 
   6   5   7       12.95        9.49      7.83 o 
   7   5   7       49.78       49.13     12.86 o 
   8   5   7       32.45       37.53     13.67 o 
   9   5   7        0.05        3.50     10.25 o 
 -10   6   7        9.87       -2.40      9.25 o 
  -9   6   7        2.16        3.89      8.64 o 
  -8   6   7        3.12        8.49      8.42 o 
  -7   6   7      155.13      135.04     23.15 o 
  -6   6   7        5.40       14.49      7.36 o 
  -5   6   7        1.97        4.84      7.53 o 
  -4   6   7       10.24       14.28      6.78 o 
  -3   6   7      210.74      239.48     15.79 o 
  -2   6   7       19.24       23.39      7.16 o 
  -1   6   7       84.57      105.61     13.08 o 
   0   6   7      814.04      849.11     21.82 o 
   1   6   7      151.97      169.88     14.85 o 
   2   6   7      126.44      138.46     12.48 o 
   3   6   7      228.70      211.89     27.66 o 
   4   6   7      115.60      108.23     13.43 o 
   5   6   7        3.41        1.04      6.75 o 
   6   6   7       32.74       31.65     10.43 o 
   7   6   7        6.46       16.74      8.70 o 
   8   6   7        0.06       -3.22     10.48 o 
   9   6   7        2.17        1.28     11.07 o 
 -10   7   7        0.76        2.71     11.18 o 
  -9   7   7        8.84       -0.11      8.84 o 
  -8   7   7        6.92       14.14      8.09 o 
  -7   7   7       13.30       14.24      9.67 o 
  -6   7   7       32.42       26.87      9.80 o 
  -5   7   7        1.22        9.49      8.37 o 
  -4   7   7        2.70        5.38      6.21 o 
  -3   7   7        2.43        4.40      5.94 o 
  -2   7   7      159.62      175.13     21.48 o 
  -1   7   7       29.63       40.62      7.92 o 
   0   7   7       12.36       17.38      6.48 o 
   1   7   7       42.53       65.67     10.78 o 
   2   7   7       84.20       74.91     10.51 o 
   3   7   7        6.99       10.33      5.68 o 
   4   7   7        9.05        9.07      6.63 o 
   5   7   7        4.11        4.94      6.71 o 
   6   7   7        1.07        7.41      7.78 o 
   7   7   7        0.13        0.13      7.46 o 
   8   7   7        1.82       -4.00      7.43 o 
   9   7   7        0.21        6.13     10.88 o 
 -10   8   7        0.78       15.39     16.51 o 
  -9   8   7       13.24        7.01     10.76 o 
  -8   8   7        9.66        6.67      9.32 o 
  -7   8   7       46.54       48.41     12.49 o 
  -6   8   7       78.00       76.24     13.03 o 
  -5   8   7        9.10        2.56      8.69 o 
  -4   8   7       21.72       30.73      8.78 o 
  -3   8   7       48.55       71.04     10.35 o 
  -2   8   7        3.18        7.12      6.28 o 
  -1   8   7      292.01      336.85     17.96 o 
   0   8   7       24.54       50.45      9.81 o 
   1   8   7      410.56      427.70     23.02 o 
   2   8   7        9.32        9.97      5.51 o 
   3   8   7        2.45        6.19      5.72 o 
   4   8   7        1.80        5.47      6.09 o 
   5   8   7        6.27       11.46      8.23 o 
   6   8   7        3.57        9.19      8.57 o 
   7   8   7        1.17        0.62      8.43 o 
   8   8   7        7.94       21.03      9.73 o 
   9   8   7        0.00       -1.01     21.17 o 
  -9   9   7        4.43        7.19     20.41 o 
  -8   9   7       11.75        6.18     17.02 o 
  -7   9   7       22.57       16.38     12.47 o 
  -6   9   7        0.41        3.70      8.84 o 
  -5   9   7        0.04        9.47      9.75 o 
  -4   9   7        7.04        9.37      7.51 o 
  -3   9   7        3.00        2.40      6.64 o 
  -2   9   7       53.55       44.65     13.30 o 
  -1   9   7       12.93        4.11      7.32 o 
   0   9   7        0.85        4.03      6.43 o 
   1   9   7      147.05      146.40     16.37 o 
   2   9   7       64.73       61.91      9.20 o 
   3   9   7       11.22       40.54     24.04 o 
   4   9   7        0.01       -5.78      6.07 o 
   5   9   7        6.66        3.29      7.49 o 
   6   9   7       17.90       30.65     10.66 o 
   7   9   7       35.85       35.41     12.97 o 
   8   9   7       17.76       26.34     11.47 o 
  -8  10   7        4.38       -5.65     16.17 o 
  -7  10   7        5.97       -6.88     15.34 o 
  -6  10   7        2.49        5.80     10.88 o 
  -5  10   7        0.48        1.63      7.52 o 
  -4  10   7        2.91        1.75      7.60 o 
  -3  10   7        0.96       -3.45      6.78 o 
  -2  10   7        1.69        5.24      7.61 o 
  -1  10   7       20.51       23.28     13.59 o 
   0  10   7       69.45       79.62     16.59 o 
   1  10   7        3.44        7.41      4.67 o 
   2  10   7      116.30      136.45     18.27 o 
   3  10   7       19.45       18.06      6.27 o 
   4  10   7       43.75       37.57     10.26 o 
   5  10   7        8.63        4.14      7.91 o 
   6  10   7       52.30       64.50     13.95 o 
   7  10   7        6.63       16.76     11.01 o 
   8  10   7       16.18       32.56     22.64 o 
  -8  11   7        4.98        6.75     16.37 o 
  -7  11   7        0.05       -1.67     15.14 o 
  -6  11   7        5.03        0.64     14.81 o 
  -5  11   7       20.57       28.71     10.30 o 
  -4  11   7        0.28       -0.03      7.65 o 
  -3  11   7        8.27        8.30      8.95 o 
  -2  11   7        3.96        8.20      8.64 o 
  -1  11   7       17.75       21.81      9.32 o 
   0  11   7        6.35       17.46     12.31 o 
   1  11   7        0.26        1.97      3.88 o 
   2  11   7        0.10        5.71      4.14 o 
   3  11   7        4.98        3.87      5.55 o 
   4  11   7        0.54        6.07      8.02 o 
   5  11   7        3.41        7.86      8.72 o 
   6  11   7        6.99       18.79     10.61 o 
   7  11   7        3.34        9.78     11.75 o 
  -7  12   7        1.32        7.17     26.79 o 
  -6  12   7        9.27       15.80     28.76 o 
  -5  12   7       31.13       52.25     12.38 o 
  -4  12   7        0.60        9.49      9.43 o 
  -3  12   7        5.87       12.36      9.74 o 
  -2  12   7        1.12        5.94      8.65 o 
  -1  12   7        0.06        1.51      8.44 o 
   0  12   7        8.10        6.06      5.98 o 
   1  12   7        2.44        2.86      5.01 o 
   2  12   7        2.39        1.31      4.75 o 
   3  12   7        0.32        0.67      5.36 o 
   4  12   7        7.19       11.06      9.90 o 
   5  12   7        0.11        1.41      9.50 o 
   6  12   7        2.88       -2.96      9.55 o 
  -6  13   7        0.02       -4.46     18.33 o 
  -5  13   7       23.75       16.72     13.44 o 
  -4  13   7        1.30        9.24     11.16 o 
  -3  13   7        0.81        1.44     10.71 o 
  -2  13   7       16.29       24.80     10.89 o 
  -1  13   7        0.09        5.89      9.38 o 
   0  13   7        0.43        0.19      4.59 o 
   1  13   7        8.18        8.51      8.44 o 
   2  13   7       26.57       18.47     11.06 o 
   3  13   7        9.01        4.86      7.64 o 
   4  13   7        0.26        7.09     14.99 o 
   5  13   7        0.04       -3.32      9.76 o 
  -5  14   7        0.00        3.49     18.33 o 
  -4  14   7        3.76        7.53     22.08 o 
  -3  14   7       14.57        2.40     10.75 o 
  -2  14   7        0.06        3.17      9.55 o 
  -1  14   7        0.09        5.02     11.95 o 
   0  14   7        6.60        0.05      4.91 o 
   1  14   7        3.36        5.86      5.53 o 
   2  14   7        2.75       -0.73      4.92 o 
   3  14   7        0.01       -0.69      6.11 o 
   4  14   7        6.24       23.29     22.48 o 
  -4  15   7        1.42       24.16     21.42 o 
  -3  15   7        0.15        6.68     21.57 o 
  -2  15   7        0.07        1.35     10.80 o 
  -1  15   7        1.84        8.84      6.91 o 
   0  15   7        4.08        3.17      6.26 o 
   1  15   7       14.61        7.97     10.36 o 
   3  15   7       20.87       35.90     21.88 o 
 -10   0   8        0.19        0.21     11.86 o 
  -9   0   8       18.20       17.99     28.11 o 
  -8   0   8       55.71       26.13     10.61 o 
  -7   0   8       11.21       12.79      9.76 o 
  -6   0   8       17.96       33.47     25.22 o 
  -5   0   8        1.41        6.67     20.23 o 
  -4   0   8       61.95       83.33     15.34 o 
  -3   0   8        0.25       -2.08      9.72 o 
  -2   0   8        9.85        4.26      9.97 o 
  -1   0   8       21.03       20.82      8.36 o 
   0   0   8      113.07      107.61     19.02 o 
   1   0   8        1.56        8.64     10.40 o 
   2   0   8       54.02       57.39     15.90 o 
   3   0   8       22.57       29.51     13.99 o 
   4   0   8        0.07       -7.96      8.27 o 
   5   0   8        2.09        3.01     10.31 o 
   6   0   8       18.93       21.32     16.21 o 
   7   0   8       14.16       12.15     15.80 o 
   8   0   8        0.23       10.89     17.93 o 
   9   0   8        6.10       38.79     23.80 o 
 -10   1   8        4.98       12.08      8.94 o 
  -9   1   8        3.05        6.46      7.40 o 
  -8   1   8       14.49       14.91      7.89 o 
  -7   1   8        4.60       -0.76      6.06 o 
  -6   1   8        8.23       14.98      7.37 o 
  -5   1   8       35.24       42.48     11.03 o 
  -4   1   8        0.56        7.93      8.20 o 
  -3   1   8       74.58       80.00     10.50 o 
  -2   1   8       75.70       76.47     11.24 o 
  -1   1   8       24.36       27.74      6.98 o 
   0   1   8       17.44        8.14      5.51 o 
   1   1   8       89.35      112.68     13.49 o 
   2   1   8       26.32       20.05      8.97 o 
   3   1   8       14.95        8.69      6.89 o 
   4   1   8       36.33       33.09     12.25 o 
   5   1   8        1.88        4.88      7.43 o 
   6   1   8        8.02       10.26      9.29 o 
   7   1   8        5.99        0.57      9.72 o 
   8   1   8        1.13        2.92     11.04 o 
   9   1   8        0.07      -10.74     16.46 o 
 -10   2   8        2.24        6.86      8.39 o 
  -9   2   8        1.95        2.87      8.73 o 
  -8   2   8       28.49       30.13     12.32 o 
  -7   2   8        4.83        9.80      6.78 o 
  -6   2   8       23.79       16.14      7.75 o 
  -5   2   8       24.43       30.80      8.37 o 
  -4   2   8       53.29       44.94      8.19 o 
  -3   2   8       14.69       17.65      7.96 o 
  -2   2   8        0.14        4.51      7.98 o 
  -1   2   8       14.09       14.25      7.45 o 
   0   2   8       46.05       55.67      8.66 o 
   1   2   8       20.27       12.10      5.70 o 
   2   2   8      112.20      116.49     32.21 o 
   3   2   8       41.36       38.99      8.82 o 
   4   2   8        7.02        7.33      6.91 o 
   5   2   8        7.12        1.34      8.76 o 
   6   2   8        4.42       -0.08      8.38 o 
   7   2   8        8.62       -7.57     10.08 o 
   8   2   8        2.43        4.98     11.86 o 
   9   2   8        0.51       -1.47     17.27 o 
 -10   3   8        1.86        9.08      8.25 o 
  -9   3   8        2.82        3.82      7.39 o 
  -8   3   8        0.24       10.21      6.88 o 
  -7   3   8        0.36        6.53      7.16 o 
  -6   3   8       25.34       34.04      8.76 o 
  -5   3   8        0.21       -4.08      6.32 o 
  -4   3   8        1.54        4.17      6.03 o 
  -3   3   8        1.86       10.85     10.39 o 
  -2   3   8        9.60       14.57      6.89 o 
  -1   3   8       18.25       27.39      8.76 o 
   0   3   8        0.15        0.85      6.09 o 
   1   3   8       10.91       16.97      6.69 o 
   2   3   8       37.72       31.74      6.66 o 
   3   3   8       11.29        8.99      7.92 o 
   4   3   8       77.63       53.14     20.37 o 
   5   3   8       12.10        8.31      8.32 o 
   6   3   8        3.00        1.83      8.85 o 
   7   3   8       25.23       20.10     11.72 o 
   8   3   8        0.26        3.46     10.97 o 
 -10   4   8       21.31       13.00     13.97 o 
  -9   4   8        1.78        1.48      8.37 o 
  -8   4   8        2.61        4.25      8.18 o 
  -7   4   8        2.10       -1.87      8.57 o 
  -6   4   8        0.94        8.82      7.22 o 
  -5   4   8        2.18       -5.40      8.46 o 
  -4   4   8       12.14        6.66      7.22 o 
  -3   4   8        0.00       -5.07      6.40 o 
  -2   4   8       15.42       21.81      9.80 o 
  -1   4   8       95.00       98.78     11.52 o 
   0   4   8       15.57       13.80      6.25 o 
   1   4   8       12.10       14.69      6.85 o 
   2   4   8      163.45      163.91     25.66 o 
   3   4   8       65.38       53.89     11.54 o 
   4   4   8        6.76        1.37      6.44 o 
   5   4   8       34.04       15.12      9.73 o 
   6   4   8       19.40       18.51     10.41 o 
   7   4   8        5.89        2.06     10.02 o 
   8   4   8        0.55       17.93     18.01 o 
 -10   5   8       12.10       -8.24     13.36 o 
  -9   5   8        0.45        1.53      6.75 o 
  -8   5   8        8.00        1.11      6.46 o 
  -7   5   8       25.09       19.85      7.89 o 
  -6   5   8       37.05       19.38      8.42 o 
  -5   5   8       15.16        8.81      7.60 o 
  -4   5   8        8.49       13.93      8.08 o 
  -3   5   8        1.72        5.81      7.37 o 
  -2   5   8       48.34       53.77     10.51 o 
  -1   5   8       28.95       27.29      7.43 o 
   0   5   8      444.88      469.92     20.82 o 
   1   5   8      632.45      628.46     26.59 o 
   2   5   8       75.76       65.26     11.70 o 
   3   5   8       54.77       48.91      8.60 o 
   4   5   8        0.25        2.63      5.78 o 
   5   5   8       28.89       11.61     16.14 o 
   6   5   8       19.12        4.45      7.69 o 
   7   5   8        0.30       -0.75      9.40 o 
   8   5   8        7.07        3.40     10.95 o 
   9   5   8        3.97      -19.34     29.47 o 
  -9   6   8        2.89        4.73      8.25 o 
  -8   6   8        4.48       -0.74      8.37 o 
  -7   6   8        2.68       11.95     11.29 o 
  -6   6   8       52.30       27.38     18.38 o 
  -5   6   8       37.46       42.45     17.81 o 
  -4   6   8      146.85      113.59     17.26 o 
  -3   6   8       12.15       12.01      7.03 o 
  -2   6   8      395.70      361.88     56.63 o 
  -1   6   8        0.35        3.13      6.33 o 
   0   6   8      239.00      282.60     30.68 o 
   1   6   8       53.66       70.49     11.68 o 
   2   6   8        2.20        1.53      5.16 o 
   3   6   8       15.93       11.72      6.01 o 
   4   6   8       11.57       18.32     10.66 o 
   5   6   8        6.98        0.82      7.52 o 
   6   6   8        2.15       -1.17      9.45 o 
   7   6   8        1.25       -4.07     10.08 o 
   8   6   8        1.50       -0.16     10.84 o 
  -9   7   8        0.13       17.32     24.71 o 
  -8   7   8        4.97       -8.01     13.20 o 
  -7   7   8        0.32       -2.47      7.43 o 
  -6   7   8        0.57        5.32     10.63 o 
  -5   7   8      127.31      110.42     30.13 o 
  -4   7   8      120.21       95.15     21.62 o 
  -3   7   8      403.28      423.22     20.17 o 
  -2   7   8      508.26      565.36     22.58 o 
  -1   7   8      344.13      311.71     45.56 o 
   0   7   8       66.14       62.57     12.17 o 
   1   7   8        3.81       13.67      9.31 o 
   2   7   8       13.38       18.21      6.65 o 
   3   7   8       88.87       86.08     11.95 o 
   4   7   8        0.48       -1.47      6.77 o 
   5   7   8        5.50        7.46      7.67 o 
   6   7   8        0.51        6.81      8.83 o 
   7   7   8        1.57       -1.87     10.39 o 
   8   7   8        3.32       -3.95     28.61 o 
  -9   8   8        7.07       48.97     27.40 o 
  -8   8   8        9.77       -4.05     12.93 o 
  -7   8   8        6.61        4.66     10.32 o 
  -6   8   8       38.34       13.25      9.22 o 
  -5   8   8       15.21       15.81     12.23 o 
  -4   8   8       60.12       34.61     11.19 o 
  -3   8   8        2.35        3.77      6.84 o 
  -2   8   8      128.47      138.95     16.20 o 
  -1   8   8      137.87      130.17     21.43 o 
   0   8   8       29.59       47.22     12.55 o 
   1   8   8       30.38       41.05     12.40 o 
   2   8   8       57.00      104.49     34.05 o 
   3   8   8        2.65        7.38      6.29 o 
   4   8   8       40.04       27.33     13.08 o 
   5   8   8        2.47        3.07      7.86 o 
   6   8   8        0.09       -1.65      8.84 o 
   7   8   8        0.10       -0.66      9.06 o 
  -8   9   8        2.42        6.74     26.54 o 
  -7   9   8       11.43       15.07     13.44 o 
  -6   9   8        0.01        8.90     10.32 o 
  -5   9   8        2.18        2.36      8.91 o 
  -4   9   8       20.48       11.46      8.38 o 
  -3   9   8       55.27       40.40     11.65 o 
  -2   9   8       31.62       39.64     16.95 o 
  -1   9   8       81.65       62.34     28.72 o 
   0   9   8       20.21       19.07     10.37 o 
   1   9   8       52.98       50.15     12.80 o 
   2   9   8        3.27        7.55      5.76 o 
   3   9   8       21.66       22.33      7.35 o 
   4   9   8        3.55        1.91      7.77 o 
   5   9   8       39.75       38.25     11.87 o 
   6   9   8        0.05        9.43     12.06 o 
   7   9   8        0.54       -1.47     16.31 o 
  -7  10   8        3.68       -3.13     18.89 o 
  -6  10   8        6.97       10.76     11.24 o 
  -5  10   8        3.59       13.50     10.38 o 
  -4  10   8        8.38       13.40      8.91 o 
  -3  10   8        0.13       -5.34      7.28 o 
  -2  10   8        8.97        7.26      8.31 o 
  -1  10   8        0.04       14.29     10.51 o 
   0  10   8       12.62       13.63     11.08 o 
   1  10   8       22.02       18.94      6.59 o 
   2  10   8       14.45       15.80      6.45 o 
   3  10   8        1.13       -1.06      5.69 o 
   4  10   8        0.70        2.51      8.88 o 
   5  10   8       44.72       63.93     15.08 o 
   6  10   8        9.03        4.60     10.22 o 
  -7  11   8        0.01      -20.91     35.75 o 
  -6  11   8        0.36        8.21     13.38 o 
  -5  11   8        1.91       14.11     11.28 o 
  -4  11   8        9.77       11.41     10.34 o 
  -3  11   8       18.59       25.48     10.01 o 
  -2  11   8        0.19        5.53     10.84 o 
  -1  11   8       12.73       19.79     10.30 o 
   0  11   8        0.59       -1.39     11.60 o 
   1  11   8        0.32        0.41      5.18 o 
   2  11   8        0.93        2.09      5.62 o 
   3  11   8        0.82       -1.70      5.63 o 
   4  11   8       25.45       28.48     11.47 o 
   5  11   8        1.05        5.12     11.78 o 
   6  11   8        2.67       11.44     21.52 o 
  -6  12   8        0.07       15.04     36.11 o 
  -5  12   8        1.08       15.63     15.74 o 
  -4  12   8       14.55       18.85     11.19 o 
  -3  12   8        0.61        3.12     10.39 o 
  -2  12   8        0.06        4.62      9.51 o 
  -1  12   8        2.22        1.66      9.83 o 
   0  12   8        0.82        3.27      5.07 o 
   1  12   8        0.49       -3.87      5.08 o 
   2  12   8        0.22        2.67      5.84 o 
   3  12   8       15.34        7.90      8.84 o 
   4  12   8        3.68        0.78     10.99 o 
   5  12   8        0.89       -6.68     19.75 o 
  -4  13   8        1.64        8.06     16.84 o 
  -3  13   8        0.01       -1.01     11.07 o 
  -2  13   8        4.10        3.77     10.45 o 
  -1  13   8       10.67       17.81     19.58 o 
   0  13   8        0.12        2.76      5.95 o 
   1  13   8        2.10        2.10      6.06 o 
   2  13   8        0.06       -0.88      5.22 o 
   3  13   8        0.70        1.82     18.89 o 
  -3  14   8        2.84        5.35     18.46 o 
  -2  14   8       25.91       27.30     18.52 o 
  -1  14   8       29.95       29.20     16.62 o 
  -9   1   9        0.83       -2.44      7.23 o 
  -8   1   9        0.69       -2.18      6.51 o 
  -7   1   9       30.88       15.45      7.07 o 
  -6   1   9        4.71        6.51      6.68 o 
  -5   1   9        6.27        7.68      6.94 o 
  -4   1   9        0.09       12.51      9.03 o 
  -3   1   9       21.37       18.21     11.22 o 
  -2   1   9       14.59       11.74     13.67 o 
  -1   1   9        2.49       -1.03     20.44 o 
   0   1   9       40.03       54.43     12.17 o 
   1   1   9        3.38       11.12      7.37 o 
   2   1   9       17.36       21.87      9.62 o 
   3   1   9       36.39       24.88      9.63 o 
   4   1   9       21.84       21.72      9.65 o 
   5   1   9        1.11        3.48      9.20 o 
   6   1   9        4.57       11.72     11.90 o 
   7   1   9        1.88       -4.68     10.37 o 
  -9   2   9        5.66       -3.81      8.23 o 
  -8   2   9        3.71        6.97      7.13 o 
  -7   2   9        2.52        1.82      6.83 o 
  -6   2   9       20.19        8.59      6.84 o 
  -5   2   9       25.60        8.48      9.16 o 
  -4   2   9        3.86       10.03     10.10 o 
  -3   2   9        0.13       -1.17      8.92 o 
  -2   2   9       40.77       39.08     12.37 o 
  -1   2   9        1.25       -3.09     11.77 o 
   0   2   9       18.18        7.68     12.11 o 
   1   2   9      102.89       96.56     14.55 o 
   2   2   9       17.21       22.26     11.09 o 
   3   2   9       46.49       29.45      9.93 o 
   4   2   9       12.86        9.07     11.61 o 
   5   2   9        0.69       -0.28     10.95 o 
   6   2   9        2.00       -2.69      9.08 o 
   7   2   9       12.36        8.61     11.37 o 
  -9   3   9        4.07        2.60      7.95 o 
  -8   3   9        0.02       -1.88      6.17 o 
  -7   3   9       31.32       17.85      7.52 o 
  -6   3   9        3.38        8.87      8.67 o 
  -5   3   9        0.75       -2.27      7.27 o 
  -4   3   9        1.98        4.38      8.85 o 
  -3   3   9       39.09       36.76     11.92 o 
  -2   3   9        0.32       -0.97     10.09 o 
  -1   3   9       72.03       57.07     10.72 o 
   0   3   9       34.13       32.70      9.72 o 
   1   3   9        0.00        1.00      7.31 o 
   2   3   9       13.54       23.01     12.21 o 
   3   3   9       11.11        8.97      7.60 o 
   4   3   9       42.32       29.41     15.85 o 
   5   3   9        2.76        8.39      9.86 o 
   6   3   9        1.22        7.75     10.33 o 
   7   3   9       25.92       27.87     15.03 o 
  -9   4   9        0.72       16.91     16.26 o 
  -8   4   9       28.05       10.59     10.83 o 
  -7   4   9        2.89        6.91     10.07 o 
  -6   4   9       21.87       36.62     22.59 o 
  -5   4   9        2.09       11.20     16.18 o 
  -4   4   9       47.39       34.51     14.14 o 
  -3   4   9       40.18       23.63      8.63 o 
  -2   4   9       70.27       45.61     10.60 o 
  -1   4   9      104.69       72.60     14.82 o 
   0   4   9        2.52        5.80      7.22 o 
   1   4   9        2.97        4.22      7.91 o 
   2   4   9        4.04        3.96      7.03 o 
   3   4   9       35.12       15.45     11.09 o 
   4   4   9        1.98        3.15      7.67 o 
   5   4   9       33.94       23.24     13.88 o 
   6   4   9       11.62       20.42     17.61 o 
   7   4   9       13.77        7.33     10.25 o 
  -8   5   9        4.31        3.82     10.14 o 
  -7   5   9       22.40       -2.26      8.38 o 
  -6   5   9        4.32       11.87     10.63 o 
  -5   5   9       58.15       33.62     11.15 o 
  -4   5   9        4.62        8.80      9.19 o 
  -3   5   9        0.52        6.74      8.23 o 
  -2   5   9        1.93        8.75      8.76 o 
  -1   5   9       32.36       32.96     11.68 o 
   0   5   9       51.85       58.18     10.89 o 
   1   5   9        8.20       11.40      9.80 o 
   2   5   9        0.30        1.60      5.74 o 
   3   5   9        8.49        2.85      7.98 o 
   4   5   9        6.84        1.55      8.08 o 
   5   5   9        3.08        3.31      8.17 o 
   6   5   9       19.62       18.77     11.31 o 
   7   5   9        9.54        8.03     12.89 o 
  -8   6   9       11.59       42.89     27.50 o 
  -7   6   9        6.42        9.59      9.07 o 
  -6   6   9       57.02       39.63     51.78 o 
  -5   6   9      131.78      105.79     30.51 o 
  -4   6   9       23.45       12.42      7.82 o 
  -3   6   9      140.95       91.09     17.00 o 
  -2   6   9      166.25      142.82     43.15 o 
  -1   6   9       42.94       43.66      9.59 o 
   0   6   9       29.25       24.36     11.43 o 
   1   6   9       34.47       36.15     15.96 o 
   2   6   9        3.89        5.06      6.00 o 
   3   6   9        1.57       -0.32      5.84 o 
   4   6   9        3.55        0.06     10.82 o 
   5   6   9        9.57        7.27      9.05 o 
   6   6   9       12.12       -0.29     10.21 o 
  -7   7   9        0.15        3.04     11.30 o 
  -6   7   9        0.17        7.66     15.85 o 
  -5   7   9        4.61        6.43      8.19 o 
  -4   7   9       64.69       39.08     18.15 o 
  -3   7   9       11.02       12.77     11.60 o 
  -2   7   9       82.99       68.86     22.93 o 
  -1   7   9       28.59       25.35      9.02 o 
   0   7   9        7.82       20.53      9.19 o 
   1   7   9       30.62       27.00      9.44 o 
   2   7   9        0.17        7.52      5.86 o 
   3   7   9        2.49        0.35      5.94 o 
   4   7   9        0.08        0.78      6.96 o 
   5   7   9        0.00       12.02     19.52 o 
   6   7   9        1.94       -2.77      9.46 o 
  -7   8   9        7.17       30.13     28.41 o 
  -6   8   9       32.13       33.14     31.93 o 
  -5   8   9       64.38       27.62     18.55 o 
  -4   8   9       12.24       14.31     11.93 o 
  -3   8   9       36.70       79.41     65.12 o 
  -2   8   9        1.21        2.67      7.30 o 
  -1   8   9        4.22        4.35      7.32 o 
   0   8   9       10.97        6.75      7.94 o 
   1   8   9        0.37        6.82      6.84 o 
   2   8   9        2.03        1.61      7.23 o 
   3   8   9        0.43        0.33      6.53 o 
   4   8   9        0.52       -3.14      7.56 o 
   5   8   9        7.37       -0.33      8.27 o 
   6   8   9       25.03       13.62     12.20 o 
  -6   9   9        0.19      -11.03      8.83 o 
  -5   9   9       50.83       38.65     36.49 o 
  -4   9   9        2.33        5.54      7.29 o 
  -3   9   9        0.43        6.40      8.98 o 
  -2   9   9        2.27        1.50      7.50 o 
  -1   9   9        1.05        0.83      7.18 o 
   0   9   9        6.24        8.45      8.16 o 
   1   9   9        1.12        4.86      5.92 o 
   2   9   9        0.13       -1.93      7.00 o 
   3   9   9        3.95        8.52      7.28 o 
   4   9   9        7.64        9.82      9.41 o 
   5   9   9        0.02        3.63     11.47 o 
  -6  10   9       28.73       62.13     29.45 o 
  -5  10   9        0.74        2.52      9.58 o 
  -4  10   9       30.24        5.88     11.82 o 
  -3  10   9        3.49        6.12      7.97 o 
  -2  10   9        5.57       12.25      8.56 o 
  -1  10   9        0.05        3.44      7.94 o 
   0  10   9        3.92        7.85     13.93 o 
   1  10   9        1.57       13.73      9.10 o 
   2  10   9        5.36        8.37      7.27 o 
   3  10   9        0.05       -3.75      7.28 o 
   4  10   9        8.56       10.21     14.52 o 
  -5  11   9        4.48      -16.31     32.21 o 
  -4  11   9        0.02       26.03     31.65 o 
  -3  11   9        5.10        4.84      8.82 o 
  -2  11   9        1.89        9.03      9.81 o 
  -1  11   9        5.17        2.22     10.05 o 
   0  11   9        0.05        1.15      6.28 o 
   1  11   9        5.83        6.64      5.82 o 
   2  11   9       16.47       14.35      8.33 o 
   3  11   9        1.44       -4.51     19.70 o 
  -3  12   9        3.11       15.60     23.04 o 
  -2  12   9       12.43       28.66     27.85 o 
  -1  12   9        0.71        6.68     21.22 o 
   0  12   9        4.67       13.47     14.15 o 
   1  12   9        6.49       10.48     17.67 o 
  -8   0  10        2.10        3.49     12.15 o 
  -7   0  10       13.01        1.67     11.50 o 
  -6   0  10       29.63       16.40     19.62 o 
  -5   0  10       48.18       49.37     27.90 o 
  -4   0  10       12.44       21.62     27.24 o 
  -3   0  10      101.74       68.62     27.09 o 
  -2   0  10        0.45      -20.36     30.79 o 
  -1   0  10       53.83       19.09     34.39 o 
   0   0  10       47.90       13.77     34.64 o 
   1   0  10        2.27       11.48     12.25 o 
   2   0  10        8.24       15.74     12.23 o 
   3   0  10        9.99        7.10     12.96 o 
   4   0  10        0.09       -7.75     12.96 o 
   5   0  10       11.69       17.72     20.05 o 
   6   0  10        1.33        0.51     19.14 o 
  -7   1  10        3.54       -6.18      9.17 o 
  -6   1  10        3.48        5.70     12.14 o 
  -5   1  10        2.48        1.60      9.12 o 
  -4   1  10       22.34       22.44     19.19 o 
  -3   1  10        1.76        2.63     25.93 o 
  -2   1  10       80.79       38.69     31.50 o 
  -1   1  10        2.51        5.64     24.84 o 
   0   1  10       79.33       51.07     24.54 o 
   1   1  10       12.25        4.92     11.40 o 
   2   1  10       11.08       25.75     11.65 o 
   3   1  10       13.04       17.80     11.04 o 
   4   1  10       18.15       26.83     12.35 o 
   5   1  10        0.21        1.73     11.05 o 
   6   1  10        0.16       -2.43     11.85 o 
  -7   2  10        4.62        3.85     10.38 o 
  -6   2  10        1.22        7.78     14.40 o 
  -5   2  10       12.27       12.93     11.01 o 
  -4   2  10        7.33        0.26      9.68 o 
  -3   2  10       16.28       39.21     18.81 o 
  -2   2  10        0.91        9.37     19.58 o 
  -1   2  10       16.78      -33.02     28.26 o 
   0   2  10       15.66       23.34     24.10 o 
   1   2  10       69.38       63.30     17.41 o 
   2   2  10        1.00        0.93      9.13 o 
   3   2  10       11.93        8.33      8.64 o 
   4   2  10        0.18       -0.96      9.96 o 
   5   2  10        1.90        3.95     11.14 o 
   6   2  10        1.78       -2.48     17.42 o 
  -7   3  10        2.82       -0.96      9.42 o 
  -6   3  10        4.26       13.21     10.19 o 
  -5   3  10        0.54        2.51      8.65 o 
  -4   3  10       14.15       16.25     10.78 o 
  -3   3  10        2.64        3.62      8.60 o 
  -2   3  10        1.59        5.40      9.23 o 
  -1   3  10       13.33       10.61     17.99 o 
   0   3  10        5.56        3.88     13.39 o 
   1   3  10        0.88       -8.75     10.21 o 
   2   3  10       39.96       48.84     14.45 o 
   3   3  10        0.43       -1.79      9.71 o 
   4   3  10        1.00        0.63      9.53 o 
   5   3  10       17.03       21.86     12.65 o 
   6   3  10       26.38       -0.46     24.81 o 
  -7   4  10        1.07        2.18     11.04 o 
  -6   4  10        4.48       13.02     11.99 o 
  -5   4  10        1.21        7.36     11.17 o 
  -4   4  10       12.85        5.02      9.05 o 
  -3   4  10       15.07       12.77      9.94 o 
  -2   4  10       11.84        6.13      8.96 o 
  -1   4  10        1.91        7.46     10.29 o 
   0   4  10        4.99       15.50     12.67 o 
   1   4  10        2.28       14.88     14.65 o 
   2   4  10        2.56       13.48     15.05 o 
   3   4  10       14.49        8.79     16.31 o 
   4   4  10       25.82        7.97      8.97 o 
   5   4  10        1.44        1.26     10.19 o 
  -6   5  10       14.60        8.15     10.77 o 
  -5   5  10       24.35        8.72     11.19 o 
  -4   5  10       67.67       30.80     10.02 o 
  -3   5  10       14.14       13.83      8.84 o 
  -2   5  10       34.42       20.06      9.35 o 
  -1   5  10        8.27        8.49     11.17 o 
   0   5  10        1.26        0.78      9.06 o 
   1   5  10        0.01        3.21     11.75 o 
   2   5  10        0.29       -1.42     13.17 o 
   3   5  10       11.11        1.63      8.67 o 
   4   5  10        0.14        7.43      9.15 o 
   5   5  10        4.66        0.19      7.01 o 
  -6   6  10        6.70       -1.52      9.62 o 
  -5   6  10       13.12       -0.56      8.35 o 
  -4   6  10       67.31       40.02     17.70 o 
  -3   6  10        6.81       12.92      9.33 o 
  -2   6  10       65.56       24.62      9.67 o 
  -1   6  10       11.67        1.59      9.61 o 
   0   6  10        5.87        9.90      9.64 o 
   1   6  10       18.58       12.76     29.32 o 
   2   6  10        0.93        7.53     14.50 o 
   3   6  10       10.80       10.15      9.04 o 
   4   6  10        0.90        2.72      9.55 o 
   5   6  10        0.18        5.47     10.94 o 
  -5   7  10       36.12        6.22      9.04 o 
  -4   7  10       42.95       20.71     10.20 o 
  -3   7  10       23.91       15.65     12.84 o 
  -2   7  10       30.67       12.39      9.67 o 
  -1   7  10       10.89        2.41      9.12 o 
   0   7  10        0.33        0.77      8.81 o 
   1   7  10        0.98        5.31      9.37 o 
   2   7  10       21.23       19.25     15.91 o 
   3   7  10       24.81       21.83     18.04 o 
   4   7  10        2.17       -0.36      9.82 o 
  -5   8  10        3.73       10.23     26.03 o 
  -4   8  10        3.04        4.47      9.44 o 
  -3   8  10        0.22        3.97     10.33 o 
  -2   8  10        7.79      -11.24      8.48 o 
  -1   8  10        0.94       -2.30      8.38 o 
   0   8  10       13.55       11.65     10.50 o 
   1   8  10        0.26       15.89      9.14 o 
   2   8  10        0.06       -1.02      8.99 o 
   3   8  10        5.95       -5.47     16.41 o 
  -3   9  10        5.99        1.37      8.36 o 
  -2   9  10        2.05        1.47     10.03 o 
  -1   9  10        5.82       11.69     13.52 o 
   0   9  10        0.64       -0.35     21.93 o 
   1   9  10        5.92       11.51      9.21 o 
   2   9  10        1.38        9.12      8.21 o 
  -1  10  10        0.18       -1.72      9.68 o 
   0  10  10        0.26        5.65      8.08 o 
  -3   1  11       12.82      -10.89     33.12 o 
  -2   1  11       16.34      163.05    154.63 o 
  -1   1  11        5.06       10.38     35.90 o 
   0   1  11        3.99       10.20     25.45 o 
   1   1  11        4.71       14.69     26.85 o 
   2   1  11        4.66       -2.55     14.84 o 
   3   1  11        0.13       -4.35     11.22 o 
  -4   2  11        2.35       -1.82     33.22 o 
  -3   2  11        6.18       22.94     34.08 o 
  -2   2  11        0.86       -2.39     21.13 o 
  -1   2  11        5.22       15.97     25.00 o 
   0   2  11       11.83       19.90     37.37 o 
   1   2  11        0.99        1.90     25.80 o 
   2   2  11        0.92       -2.75     16.85 o 
   3   2  11        5.26       19.88     12.88 o 
  -5   3  11        3.22        5.52     10.94 o 
  -3   3  11        2.63        6.43     30.99 o 
  -2   3  11        2.03       14.69     20.54 o 
  -1   3  11        0.04       24.44     29.98 o 
   0   3  11        0.01       32.11     38.13 o 
   1   3  11        0.19        3.90     35.30 o 
   2   3  11        1.38        7.90     16.24 o 
   3   3  11        1.29       16.38     17.12 o 
  -4   4  11        0.45       10.69     12.46 o 
  -3   4  11        0.16        1.37     27.45 o 
  -2   4  11        4.95        0.66     26.18 o 
   0   4  11        0.76       23.04     32.97 o 
   1   4  11        2.13        1.81     14.41 o 
   2   4  11       16.71       29.57     21.88 o 
   3   4  11        1.57       11.50     21.32 o 
  -3   5  11        2.24        1.92      9.23 o 
  -2   5  11       19.52        3.14     26.54 o 
   1   5  11       12.71       18.33     21.17 o 
   2   5  11        1.24        1.62     18.23 o 
  -2   6  11        5.74       -7.39      9.06 o 
   1   6  11        0.68       -4.20     19.09 o 
                                                 
